# Supplementary material for: Aurora A, MCAK, and Kif18b promote Eg5-independent spindle formation
Source: Chromosoma. 2016 Jun 29;126(4):473–86. doi: 10.1007/s00412-016-0607-4 (PMC5509784; doi:10.1007/s00412-016-0607-4)
Supplement: Supplementary file 1 — (XLSX 2724 kb) [file 412_2016_607_MOESM1_ESM.xlsx]

## Sheet: Normalized MI Parental
Gene Name	Entrez Gene ID	Entrez Gene Symbol	Genbank Accession Numbers	Normalized Mitotic Index Parental
1-acylglycerol-3-phosphate O-acyltransferase 1 (lysophosphatidic acid acyltransferase, alpha)	10554	AGPAT1	NM_006411	-0.3725
1-acylglycerol-3-phosphate O-acyltransferase 2 (lysophosphatidic acid acyltransferase, beta)	10555	AGPAT2	NM_006412	-0.245
1-acylglycerol-3-phosphate O-acyltransferase 3	56894	AGPAT3	NM_020132	-0.5175
1-acylglycerol-3-phosphate O-acyltransferase 4 (lysophosphatidic acid acyltransferase, delta)	56895	AGPAT4	NM_020133	0.425
1-acylglycerol-3-phosphate O-acyltransferase 5 (lysophosphatidic acid acyltransferase, epsilon)	55326	AGPAT5	NM_018361	-0.815
1-acylglycerol-3-phosphate O-acyltransferase 6 (lysophosphatidic acid acyltransferase, zeta)	137964	AGPAT6	NM_178819	-0.9
1-acylglycerol-3-phosphate O-acyltransferase 7 (lysophosphatidic acid acyltransferase, eta)	254531	AGPAT7	NM_153613	-0.1605
1-acylglycerol-3-phosphate O-acyltransferase 9	84803	AGPAT9	NM_032717	-1.09
1-aminocyclopropane-1-carboxylate synthase homolog (Arabidopsis)(non-functional)	84680	ACCS	NM_032592	0.2225
2-aminoethanethiol (cysteamine) dioxygenase	84890	ADO	NM_032804	0.8685
2-deoxyribose-5-phosphate aldolase homolog (C. elegans)	51071	DERA	NM_015954	0.67
2-hydroxyacyl-CoA lyase 1	26061	HACL1	NM_012260	1.0225
2-oxoglutarate and iron-dependent oxygenase domain containing 1	55239	OGFOD1	NM_018233	2.6115
2-oxoglutarate and iron-dependent oxygenase domain containing 2	79676	OGFOD2	NM_024623	-0.26975
2,3-bisphosphoglycerate mutase	669	BPGM	NM_001724	-0.32875
2,4-dienoyl CoA reductase 1, mitochondrial	1666	DECR1	NM_001359	-0.4325
2,4-dienoyl CoA reductase 2, peroxisomal	26063	DECR2	NM_020664	-1.165
2'-5'-oligoadenylate synthetase 2, 69/71kDa	4939	OAS2	NM_002535	0.435
2'-5'-oligoadenylate synthetase 3, 100kDa	4940	OAS3	NM_006187	-1.2325
2'-5'-oligoadenylate synthetase-like	8638	OASL	NM_003733	-1.1575
2',3'-cyclic nucleotide 3' phosphodiesterase	1267	CNP	NM_033133	0.145
2',5'-oligoadenylate synthetase 1, 40/46kDa	4938	OAS1	NM_002534	0.5225
24-dehydrocholesterol reductase	1718	DHCR24	NM_014762	2.61
26 serine protease	8909	P11	NM_006025	-1.2575
3-hydroxy-3-methylglutaryl-Coenzyme A reductase	3156	HMGCR	NM_000859	0.7525
3-hydroxy-3-methylglutaryl-Coenzyme A synthase 1 (soluble)	3157	HMGCS1	NM_002130	-0.01
3-hydroxy-3-methylglutaryl-Coenzyme A synthase 2 (mitochondrial)	3158	HMGCS2	NM_005518	-0.645
3-hydroxyanthranilate 3,4-dioxygenase	23498	HAAO	NM_012205	0.8975
3-hydroxybutyrate dehydrogenase, type 1	622	BDH1	NM_004051	-0.76
3-hydroxybutyrate dehydrogenase, type 2	56898	BDH2	NM_020139	-0.735
3-hydroxyisobutyrate dehydrogenase	11112	HIBADH	NM_152740	0.555
3-hydroxyisobutyryl-Coenzyme A hydrolase	26275	HIBCH	NM_014362	1.36
3-hydroxymethyl-3-methylglutaryl-Coenzyme A lyase (hydroxymethylglutaricaciduria)	3155	HMGCL	NM_000191	-1.1425
3-hydroxymethyl-3-methylglutaryl-Coenzyme A lyase-like 1	54511	HMGCLL1	NM_019036	0.955
3-ketodihydrosphingosine reductase	2531	KDSR	NM_002035	-1.125
3-oxoacid CoA transferase 1	5019	OXCT1	NM_000436	0.0775
3-oxoacid CoA transferase 2	64064	OXCT2	NM_022120	1.175
3-oxoacyl-ACP synthase, mitochondrial	54995	OXSM	NM_017897	0.59825
3-phosphoinositide dependent protein kinase-1	5170	PDPK1	NM_002613; NM_031268	0.1925
3'-phosphoadenosine 5'-phosphosulfate synthase 1	9061	PAPSS1	NM_005443	0.1025
3'-phosphoadenosine 5'-phosphosulfate synthase 2	9060	PAPSS2	NM_004670	0.4575
3'(2'), 5'-bisphosphate nucleotidase 1	10380	BPNT1	NM_006085	0.99175
4-aminobutyrate aminotransferase	18	ABAT	NM_000663	-1.03
4-hydroxyphenylpyruvate dioxygenase	3242	HPD	NM_002150	-0.0725
4-hydroxyphenylpyruvate dioxygenase-like	84842	HPDL	NM_032756	3.07025
5-aminoimidazole-4-carboxamide ribonucleotide formyltransferase/IMP cyclohydrolase	471	ATIC	NM_004044	-0.805
5-azacytidine induced 1	22994	AZI1	XM_045581	-0.26475
5-azacytidine induced 2	64343	AZI2	NM_022461	-0.2765
5-hydroxytryptamine (serotonin) receptor 1A	3350	HTR1A	NM_000524	-0.2075
5-hydroxytryptamine (serotonin) receptor 1B	3351	HTR1B	NM_000863	1.3425
5-hydroxytryptamine (serotonin) receptor 1D	3352	HTR1D	NM_000864	0.4325
5-hydroxytryptamine (serotonin) receptor 1E	3354	HTR1E	NM_000865	-0.3025
5-hydroxytryptamine (serotonin) receptor 1F	3355	HTR1F	NM_000866	0.1425
5-hydroxytryptamine (serotonin) receptor 2A	3356	HTR2A	NM_000621	0.8125
5-hydroxytryptamine (serotonin) receptor 2B	3357	HTR2B	NM_000867	-0.1575
5-hydroxytryptamine (serotonin) receptor 2C	3358	HTR2C	NM_000868	-0.5675
5-hydroxytryptamine (serotonin) receptor 3 family member D	200909	HTR3D	NM_182537	-0.6325
5-hydroxytryptamine (serotonin) receptor 3, family member C	170572	HTR3C	NM_130770	1.5475
5-hydroxytryptamine (serotonin) receptor 3, family member E	285242	HTR3E	NM_182589	-0.48775
5-hydroxytryptamine (serotonin) receptor 3, family member E	285242	HTR3E	NM_182589	0.3725
5-hydroxytryptamine (serotonin) receptor 3, family member E	285242	HTR3E	NM_182589	1.34
5-hydroxytryptamine (serotonin) receptor 3A	3359	HTR3A	NM_000869	0.2025
5-hydroxytryptamine (serotonin) receptor 3A	3359	HTR3A	NM_000869	0.1825
5-hydroxytryptamine (serotonin) receptor 3B	9177	HTR3B	NM_006028	0.3875
5-hydroxytryptamine (serotonin) receptor 3B	9177	HTR3B	NM_006028	0.0575
5-hydroxytryptamine (serotonin) receptor 4	3360	HTR4	NM_000870	1.3525
5-hydroxytryptamine (serotonin) receptor 5A	3361	HTR5A	NM_024012	-0.1675
5-hydroxytryptamine (serotonin) receptor 6	3362	HTR6	NM_000871	0.0625
5-hydroxytryptamine (serotonin) receptor 7 (adenylate cyclase-coupled)	3363	HTR7	NM_000872	0.5025
5-methyltetrahydrofolate-homocysteine methyltransferase	4548	MTR	NM_000254	-0.035
5-methyltetrahydrofolate-homocysteine methyltransferase reductase	4552	MTRR	NM_002454	1.45
5-oxoprolinase (ATP-hydrolysing)	26873	OPLAH	NM_017570	0.1525
5,10-methenyltetrahydrofolate synthetase (5-formyltetrahydrofolate cyclo-ligase)	10588	MTHFS	NM_006441	-0.88
5,10-methylenetetrahydrofolate reductase (NADPH)	4524	MTHFR	NM_005957	0.295
5'-3' exoribonuclease 2	22803	XRN2	NM_012255	-0.04
5'-nucleotidase domain containing 1	221294	NT5DC1	NM_152729	-0.71875
5'-nucleotidase domain containing 2	64943	NT5DC2	NM_022908	-0.77325
5'-nucleotidase domain containing 3	51559	NT5DC3	NM_016575	-0.07525
5'-nucleotidase, cytosolic IA	84618	NT5C1A	NM_032526	0.52225
5'-nucleotidase, cytosolic IB	93034	NT5C1B	NM_033253	-1.13825
5'-nucleotidase, cytosolic II	22978	NT5C2	NM_012229	-0.64125
5'-nucleotidase, cytosolic III	51251	NT5C3	NM_016489	0.03425
5'-nucleotidase, cytosolic III-like	115024	NT5C3L	NM_052935	0.38525
5'-nucleotidase, ecto (CD73)	4907	NT5E	NM_002526	-0.10425
5', 3'-nucleotidase, cytosolic	30833	NT5C	NM_014595	0.95525
5',3'-nucleotidase, mitochondrial	56953	NT5M	NM_020201	0.16375
6-phosphofructo-2-kinase/fructose-2,6-biphosphatase 1	5207	PFKFB1	NM_002625	-0.76475
6-phosphofructo-2-kinase/fructose-2,6-biphosphatase 1	5207	PFKFB1	NM_002625	-0.105
6-phosphofructo-2-kinase/fructose-2,6-biphosphatase 2	5208	PFKFB2	NM_001018053; NM_006212	-0.45425
6-phosphofructo-2-kinase/fructose-2,6-biphosphatase 2	5208	PFKFB2	NM_001018053; NM_006212	0.645
6-phosphofructo-2-kinase/fructose-2,6-biphosphatase 3	5209	PFKFB3	NM_004566	-0.5125
6-phosphofructo-2-kinase/fructose-2,6-biphosphatase 3	5209	PFKFB3	NM_004566	0.38725
6-phosphofructo-2-kinase/fructose-2,6-biphosphatase 4	5210	PFKFB4	NM_004567	0.56175
6-phosphofructo-2-kinase/fructose-2,6-biphosphatase 4	5210	PFKFB4	NM_004567	0.04
6-phosphogluconolactonase	25796	PGLS	NM_012088	-0.575
6-pyruvoyltetrahydropterin synthase	5805	PTS	NM_000317	0.605
7-dehydrocholesterol reductase	1717	DHCR7	NM_001360	1.355
8-oxoguanine DNA glycosylase	4968	OGG1	NM_002542	1.1825
A kinase (PRKA) anchor protein (gravin) 12	9590	AKAP12	NM_005100	0.41125
A kinase (PRKA) anchor protein (yotiao) 9	10142	AKAP9	NM_005751	-0.805
A kinase (PRKA) anchor protein 1	8165	AKAP1	NM_003488	-0.195
A kinase (PRKA) anchor protein 10	11216	AKAP10	NM_007202	1.755
A kinase (PRKA) anchor protein 11	11215	AKAP11	NM_016248	-1.955
A kinase (PRKA) anchor protein 13	11214	AKAP13	NM_006738	1.6175
A kinase (PRKA) anchor protein 14	158798	AKAP14	NM_178813	0.065
A kinase (PRKA) anchor protein 2	11217	AKAP2	NM_007203	-0.158
A kinase (PRKA) anchor protein 3	10566	AKAP3	NM_006422	0.59
A kinase (PRKA) anchor protein 4	8852	AKAP4	NM_003886	-0.82
A kinase (PRKA) anchor protein 5	9495	AKAP5	NM_004857	-1.9575
A kinase (PRKA) anchor protein 6	9472	AKAP6	NM_004274	2.195
A kinase (PRKA) anchor protein 7	9465	AKAP7	NM_004842	0.2625
A kinase (PRKA) anchor protein 8	10270	AKAP8	NM_005858	-0.4025
A kinase (PRKA) anchor protein 8-like	26993	AKAP8L	NM_014371	-0.1225
aarF domain containing kinase 1	57143	ADCK1	NM_020421	-0.4975
aarF domain containing kinase 2	90956	ADCK2	NM_052853	-0.835
aarF domain containing kinase 4	79934	ADCK4	NM_024876	0.235
aarF domain containing kinase 5	203054	ADCK5	NM_174922	0.2
Abelson helper integration site 1	54806	AHI1	NM_017651	0.04875
abhydrolase domain containing 1	84696	ABHD1	NM_032604	-0.395
abhydrolase domain containing 10	55347	ABHD10	NM_018394	0.087
abhydrolase domain containing 12	26090	ABHD12	NM_015600	-0.26925
abhydrolase domain containing 12B	145447	ABHD12B	NM_181533	-0.92
abhydrolase domain containing 13	84945	ABHD13	NM_032859	0.36
abhydrolase domain containing 14A	25864	ABHD14A	NM_015407	-0.7475
abhydrolase domain containing 14B	84836	ABHD14B	NM_032750	-0.2175
abhydrolase domain containing 2	11057	ABHD2	NM_007011	-0.6425
abhydrolase domain containing 3	171586	ABHD3	NM_138340	7.19
abhydrolase domain containing 4	63874	ABHD4	NM_022060	-1.1575
abhydrolase domain containing 5	51099	ABHD5	NM_016006	-0.0285
abhydrolase domain containing 6	57406	ABHD6	NM_020676	0.2875
abhydrolase domain containing 7	253152	ABHD7	NM_173567	-0.585
abhydrolase domain containing 8	79575	ABHD8	NM_024527	-1.325
abhydrolase domain containing 9	79852	ABHD9	NM_024794	1.1175
ABI gene family, member 3	51225	ABI3	NM_016428	2.0975
ABI gene family, member 3 (NESH) binding protein	25890	ABI3BP	NM_015429	-0.25625
abl interactor 2	10152	ABI2	NM_005759	0.3325
abl-interactor 1	10006	ABI1	NM_005470	-2.01725
ABO blood group (transferase A, alpha 1-3-N-acetylgalactosaminyltransferase; transferase B, alpha 1-3-galactosyltransferase)	28	ABO	NM_020469	-0.44
absent in melanoma 1	202	AIM1	XM_166300	-0.36275
absent in melanoma 1-like	55057	AIM1L	NM_017977	0.36175
absent in melanoma 2	9447	AIM2	NM_004833	1.0725
acetoacetyl-CoA synthetase	65985	AACS	NM_023928	-0.3325
acetyl-Coenzyme A acetyltransferase 1 (acetoacetyl Coenzyme A thiolase)	38	ACAT1	NM_000019	-0.86
acetyl-Coenzyme A acetyltransferase 2	39	ACAT2	NM_005891	0.4825
acetyl-Coenzyme A acyltransferase 1 (peroxisomal 3-oxoacyl-Coenzyme A thiolase)	30	ACAA1	NM_001607	-0.545
acetyl-Coenzyme A acyltransferase 2	10449	ACAA2	NM_006111	0.2125
acetyl-Coenzyme A carboxylase alpha	31	ACACA	NM_198834	0.975
acetyl-Coenzyme A carboxylase beta	32	ACACB	NM_001093	-1.65
acetylcholinesterase (Yt blood group)	43	ACHE	NM_000665	0.9275
acetylserotonin O-methyltransferase	438	ASMT	NM_004043	-0.39
acetylserotonin O-methyltransferase-like	8623	ASMTL	NM_004192	0.0875
achaete-scute complex homolog 1 (Drosophila)	429	ASCL1	NM_004316	-0.3375
achaete-scute complex homolog 2 (Drosophila)	430	ASCL2	NM_005170	0.6775
achaete-scute complex homolog 3 (Drosophila)	56676	ASCL3	NM_020646	-0.0055
achaete-scute complex homolog 4 (Drosophila)	121549	ASCL4	XM_062690	0.27275
achalasia, adrenocortical insufficiency, alacrimia (Allgrove, triple-A)	8086	AAAS	NM_015665	1.27
acid phosphatase 1, soluble	52	ACP1	NM_004300	-0.17175
acid phosphatase 2, lysosomal	53	ACP2	NM_001610	-1.70575
acid phosphatase 5, tartrate resistant	54	ACP5	NM_001611	-1.25225
acid phosphatase 6, lysophosphatidic	51205	ACP6	NM_016361	0.27875
acid phosphatase-like 2	92370	ACPL2	NM_152282	-0.01125
acid phosphatase, prostate	55	ACPP	NM_001099	0.75925
acid phosphatase, testicular	93650	ACPT	NM_033068	0.37325
acidic (leucine-rich) nuclear phosphoprotein 32 family, member A	8125	ANP32A	NM_006305	-0.18725
acidic (leucine-rich) nuclear phosphoprotein 32 family, member B	10541	ANP32B	NM_006401	-0.285
acidic (leucine-rich) nuclear phosphoprotein 32 family, member C	23520	ANP32C	NM_012403	3.3925
acidic (leucine-rich) nuclear phosphoprotein 32 family, member D	23519	ANP32D	NM_012404	0.4345
acidic (leucine-rich) nuclear phosphoprotein 32 family, member E	81611	ANP32E	NM_030920	0.38
acidic repeat containing	93953	ACRC	NM_052957	-0.98975
acireductone dioxygenase 1	55256	ADI1	NM_018269	0.2325
ACN9 homolog (S. cerevisiae)	57001	ACN9	NM_020186	-0.8325
aconitase 1, soluble	48	ACO1	NM_002197	0.2825
aconitase 2, mitochondrial	50	ACO2	NM_001098	-0.795
acrosin	49	ACR	NM_001097	-0.211
acrosin binding protein	84519	ACRBP	NM_032489	-0.0915
acrosomal vesicle protein 1	56	ACRV1	NM_001612	8.04075
actin binding LIM protein 1	3983	ABLIM1	NM_002313	-0.27275
actin binding LIM protein family, member 2	84448	ABLIM2	NM_032432	0.0225
actin binding LIM protein family, member 3	22885	ABLIM3	NM_014945	0.682
actin filament associated protein 1	60312	AFAP1	NM_021638	-0.18
actin filament associated protein 1-like 1	134265	AFAP1L1	XM_059702	0.226
actin filament associated protein 1-like 2	84632	AFAP1L2	NM_032550	-0.8635
actin related protein 2/3 complex, subunit 1A, 41kDa	10552	ARPC1A	NM_006409	-0.40525
actin related protein 2/3 complex, subunit 1B, 41kDa	10095	ARPC1B	NM_005720	0.66525
actin related protein 2/3 complex, subunit 2, 34kDa	10109	ARPC2	NM_005731	0.5075
actin related protein 2/3 complex, subunit 3, 21kDa	10094	ARPC3	NM_005719	1
actin related protein 2/3 complex, subunit 4, 20kDa	10093	ARPC4	NM_005718	0.525
actin related protein 2/3 complex, subunit 5-like	81873	ARPC5L	NM_030978	0.4
actin related protein 2/3 complex, subunit 5, 16kDa	10092	ARPC5	NM_005717	1.31
actin related protein M1	84517	ARPM1	NM_032487	0.23225
actin-binding Rho activating protein	137735	ABRA	NM_139166	-0.545
actin-bundling protein with BAIAP2 homology	92154	ABBA-1	NM_138383	-0.02425
actin-like 6A	86	ACTL6A	NM_004301	-1.145
actin-like 6B	51412	ACTL6B	NM_016188	0.1685
actin-like 7A	10881	ACTL7A	NM_006687	-0.20225
actin-like 7B	10880	ACTL7B	NM_006686	-0.45025
actin-like 8	81569	ACTL8	NM_030812	0.2895
actin-like 9	284382	ACTL9	NM_178525	0.42825
actin-related protein 10 homolog (S. cerevisiae)	55860	ACTR10	NM_018477	7.13225
actin-related protein T1	139741	ACTRT1	NM_138289	-0.42975
actin-related protein T2	140625	ACTRT2	NM_080431	0.327
actin, alpha 1, skeletal muscle	58	ACTA1	NM_001100	-0.1505
actin, alpha 2, smooth muscle, aorta	59	ACTA2	NM_001613	0.23825
actin, alpha, cardiac muscle 1	70	ACTC1	NM_005159	-0.50375
actin, beta	60	ACTB	NM_001101	-0.10425
actin, gamma 1	71	ACTG1	NM_001614	-0.39675
actin, gamma 2, smooth muscle, enteric	72	ACTG2	NM_001615	-0.941
actinin, alpha 1	87	ACTN1	NM_001102	0.595
actinin, alpha 2	88	ACTN2	NM_001103	-1.105
actinin, alpha 3	89	ACTN3	NM_001104	0.61
actinin, alpha 4	81	ACTN4	NM_004924	0.2725
activated leukocyte cell adhesion molecule	214	ALCAM	NM_001627	0.02675
activating signal cointegrator 1 complex subunit 1	51008	ASCC1	NM_015947	-0.364
activating signal cointegrator 1 complex subunit 2	84164	ASCC2	NM_032204	-0.45925
activating signal cointegrator 1 complex subunit 3	10973	ASCC3	NM_006828	13.3575
activating transcription factor 1	466	ATF1	NM_005171	1.7175
activating transcription factor 2	1386	ATF2	NM_001880	-1.7625
activating transcription factor 3	467	ATF3	NM_001674	-0.835
activating transcription factor 4 (tax-responsive enhancer element B67)	468	ATF4	NM_001675	0.8525
activating transcription factor 5	22809	ATF5	NM_012068	-0.2825
activating transcription factor 6	22926	ATF6	NM_007348	-0.2925
activating transcription factor 7	11016	ATF7	NM_006856	-0.205
activating transcription factor 7 interacting protein	55729	ATF7IP	NM_018179	0.545
activating transcription factor 7 interacting protein 2	80063	ATF7IP2	NM_024997	-0.10325
activation-induced cytidine deaminase	57379	AICDA	NM_020661	0.045
activator of basal transcription 1	29777	ABT1	NM_013375	0.565
active BCR-related gene	29	ABR	NM_001092	1.065
activin A receptor type II-like 1	94	ACVRL1	NM_001077401; NM_000020	-1.7975
activin A receptor, type I	90	ACVR1	NM_001105	0.1675
activin A receptor, type IB	91	ACVR1B	NM_020328; NM_004302	0.1275
activin A receptor, type IC	130399	ACVR1C	NM_145259; NM_001111033	1.9075
activin A receptor, type IIA	92	ACVR2A	NM_001616	-0.2125
activin A receptor, type IIB	93	ACVR2B	NM_001106	1.275
activity-dependent neuroprotector homeobox	23394	ADNP	NM_015339	1.595
activity-regulated cytoskeleton-associated protein	23237	ARC	NM_015193	-0.1795
acyl-CoA synthetase bubblegum family member 1	23205	ACSBG1	NM_015162	-1.735
acyl-CoA synthetase bubblegum family member 2	81616	ACSBG2	NM_030924	-0.1425
acyl-CoA synthetase family member 2	80221	ACSF2	NM_025149	1.1875
acyl-CoA synthetase family member 3	197322	ACSF3	NM_174917	0.43475
acyl-CoA synthetase long-chain family member 1	2180	ACSL1	NM_001995	-2.79
acyl-CoA synthetase long-chain family member 3	2181	ACSL3	NM_004457	1.165
acyl-CoA synthetase long-chain family member 4	2182	ACSL4	NM_004458	-1.0725
acyl-CoA synthetase long-chain family member 5	51703	ACSL5	NM_016234	0.7475
acyl-CoA synthetase long-chain family member 6	23305	ACSL6	NM_015256	-1.51
acyl-CoA synthetase medium-chain family member 1	116285	ACSM1	NM_052956	0.555
acyl-CoA synthetase medium-chain family member 2A	123876	ACSM2A	XM_058743	-0.24
acyl-CoA synthetase medium-chain family member 2B	348158	ACSM2B	NM_182617	0.3625
acyl-CoA synthetase medium-chain family member 3	6296	ACSM3	NM_005622	0.84
acyl-CoA synthetase medium-chain family member 5	54988	ACSM5	NM_017888	3.76
acyl-CoA synthetase short-chain family member 1	84532	ACSS1	NM_032501	-0.8525
acyl-CoA synthetase short-chain family member 2	55902	ACSS2	NM_018677	1.01
acyl-CoA synthetase short-chain family member 3	79611	ACSS3	NM_024560	-0.11
acyl-CoA thioesterase 11	26027	ACOT11	NM_015547	2.9475
acyl-CoA thioesterase 12	134526	ACOT12	NM_130767	-0.0725
acyl-CoA thioesterase 2	10965	ACOT2	NM_006821	0.61
acyl-CoA thioesterase 4	122970	ACOT4	NM_152331	1.095
acyl-CoA thioesterase 7	11332	ACOT7	NM_007274	-0.7575
acyl-CoA thioesterase 8	10005	ACOT8	NM_005469	0.8775
acyl-CoA thioesterase 9	23597	ACOT9	NM_012332	-0.37
acyl-Coenzyme A binding domain containing 3	64746	ACBD3	NM_022735	0.41475
acyl-Coenzyme A binding domain containing 4	79777	ACBD4	NM_024722	-0.2335
acyl-Coenzyme A binding domain containing 5	91452	ACBD5	NM_145698	-0.67825
acyl-Coenzyme A binding domain containing 6	84320	ACBD6	NM_032360	1.7175
acyl-Coenzyme A dehydrogenase family, member 10	80724	ACAD10	NM_025247	0.335
acyl-Coenzyme A dehydrogenase family, member 11	84129	ACAD11	NM_032169	1.24
acyl-Coenzyme A dehydrogenase family, member 8	27034	ACAD8	NM_014384	0.5075
acyl-Coenzyme A dehydrogenase family, member 9	28976	ACAD9	NM_014049	-0.7425
acyl-Coenzyme A dehydrogenase, C-2 to C-3 short chain	35	ACADS	NM_000017	1.41
acyl-Coenzyme A dehydrogenase, C-4 to C-12 straight chain	34	ACADM	NM_000016	0.31
acyl-Coenzyme A dehydrogenase, long chain	33	ACADL	NM_001608	-0.9575
acyl-Coenzyme A dehydrogenase, short/branched chain	36	ACADSB	NM_001609	-0.33
acyl-Coenzyme A dehydrogenase, very long chain	37	ACADVL	NM_000018	-0.99
acyl-Coenzyme A oxidase 1, palmitoyl	51	ACOX1	NM_004035	1.165
acyl-Coenzyme A oxidase 2, branched chain	8309	ACOX2	NM_003500	-0.3525
acyl-Coenzyme A oxidase 3, pristanoyl	8310	ACOX3	NM_003501	-0.74
acyl-Coenzyme A oxidase-like	55289	ACOXL	NM_018308	-0.4725
acyl-malonyl condensing enzyme 1	146861	AMAC1	NM_152462	-1.345
acyl-malonyl condensing enzyme 1-like 2	83650	AMAC1L2	NM_054028	9.56125
acylglycerol kinase	55750	AGK	NM_018238	0.6325
acyloxyacyl hydrolase (neutrophil)	313	AOAH	NM_001637	-0.1925
acylphosphatase 1, erythrocyte (common) type	97	ACYP1	XM_352906	0.015
acylphosphatase 2, muscle type	98	ACYP2	NM_138448	-0.6025
ADAM metallopeptidase domain 10	102	ADAM10	NM_001110	0.1475
ADAM metallopeptidase domain 11	4185	ADAM11	NM_002390	0.1275
ADAM metallopeptidase domain 12 (meltrin alpha)	8038	ADAM12	NM_003474	0.725
ADAM metallopeptidase domain 15	8751	ADAM15	NM_003815	-0.8105
ADAM metallopeptidase domain 17 (tumor necrosis factor, alpha, converting enzyme)	6868	ADAM17	NM_003183	1.1605
ADAM metallopeptidase domain 18	8749	ADAM18	NM_014237	0.5095
ADAM metallopeptidase domain 19 (meltrin beta)	8728	ADAM19	NM_023038	0.719
ADAM metallopeptidase domain 2 (fertilin beta)	2515	ADAM2	NM_001464	-0.7495
ADAM metallopeptidase domain 20	8748	ADAM20	NM_003814	1.4625
ADAM metallopeptidase domain 21	8747	ADAM21	NM_003813	-0.341
ADAM metallopeptidase domain 22	53616	ADAM22	NM_004194	-0.385
ADAM metallopeptidase domain 23	8745	ADAM23	NM_003812	0.587
ADAM metallopeptidase domain 28	10863	ADAM28	NM_014265	-0.1165
ADAM metallopeptidase domain 29	11086	ADAM29	NM_014269	1.1405
ADAM metallopeptidase domain 30	11085	ADAM30	NM_021794	-0.5855
ADAM metallopeptidase domain 32	203102	ADAM32	NM_145004	0.0495
ADAM metallopeptidase domain 33	80332	ADAM33	NM_025220	0.636
ADAM metallopeptidase domain 7	8756	ADAM7	NM_003817	-0.4185
ADAM metallopeptidase domain 8	101	ADAM8	NM_001109	-0.559
ADAM metallopeptidase domain 9 (meltrin gamma)	8754	ADAM9	NM_003816	0.169
ADAM metallopeptidase with thrombospondin type 1 motif, 1	9510	ADAMTS1	NM_006988	0.171
ADAM metallopeptidase with thrombospondin type 1 motif, 10	81794	ADAMTS10	NM_030957	-0.351
ADAM metallopeptidase with thrombospondin type 1 motif, 12	81792	ADAMTS12	NM_030955	0.28
ADAM metallopeptidase with thrombospondin type 1 motif, 13	11093	ADAMTS13	NM_139025	0.989
ADAM metallopeptidase with thrombospondin type 1 motif, 14	140766	ADAMTS14	NM_080722	-0.682
ADAM metallopeptidase with thrombospondin type 1 motif, 15	170689	ADAMTS15	NM_139055	1.888
ADAM metallopeptidase with thrombospondin type 1 motif, 16	170690	ADAMTS16	NM_139056	1.3405
ADAM metallopeptidase with thrombospondin type 1 motif, 17	170691	ADAMTS17	NM_139057	0.029
ADAM metallopeptidase with thrombospondin type 1 motif, 18	170692	ADAMTS18	NM_139054	-0.623
ADAM metallopeptidase with thrombospondin type 1 motif, 19	171019	ADAMTS19	NM_133638	-0.5955
ADAM metallopeptidase with thrombospondin type 1 motif, 2	9509	ADAMTS2	NM_014244	-0.5105
ADAM metallopeptidase with thrombospondin type 1 motif, 20	80070	ADAMTS20	NM_025003	0.2455
ADAM metallopeptidase with thrombospondin type 1 motif, 3	9508	ADAMTS3	NM_014243	0.6025
ADAM metallopeptidase with thrombospondin type 1 motif, 4	9507	ADAMTS4	NM_005099	-0.406
ADAM metallopeptidase with thrombospondin type 1 motif, 5 (aggrecanase-2)	11096	ADAMTS5	NM_007038	0.33
ADAM metallopeptidase with thrombospondin type 1 motif, 6	11174	ADAMTS6	NM_014273	0.4875
ADAM metallopeptidase with thrombospondin type 1 motif, 7	11173	ADAMTS7	NM_014272	-0.0605
ADAM metallopeptidase with thrombospondin type 1 motif, 8	11095	ADAMTS8	NM_007037	0.7645
ADAM metallopeptidase with thrombospondin type 1 motif, 9	56999	ADAMTS9	NM_020249	-0.4515
ADAM-like, decysin 1	27299	ADAMDEC1	NM_014479	0.2985
ADAMTS-like 1	92949	ADAMTSL1	NM_052866	0.3565
ADAMTS-like 2	9719	ADAMTSL2	NM_014694	-1.48
ADAMTS-like 3	57188	ADAMTSL3	NM_207517	0.683
ADAMTS-like 4	54507	ADAMTSL4	NM_019032	-0.9685
ADAMTS-like 5	339366	ADAMTSL5	NM_213604	-0.06875
adaptor protein, phosphotyrosine interaction, PH domain and leucine zipper containing 1	26060	APPL1	NM_012096	-0.142
adaptor protein, phosphotyrosine interaction, PH domain and leucine zipper containing 2	55198	APPL2	NM_018171	-0.1045
adaptor-related protein complex 1, beta 1 subunit	162	AP1B1	NM_001127	0.2025
adaptor-related protein complex 1, gamma 1 subunit	164	AP1G1	NM_001128	0.50625
adaptor-related protein complex 1, gamma 2 subunit	8906	AP1G2	NM_003917	0.32125
adaptor-related protein complex 1, mu 1 subunit	8907	AP1M1	NM_032493	0.37325
adaptor-related protein complex 1, mu 2 subunit	10053	AP1M2	NM_005498	0.19725
adaptor-related protein complex 1, sigma 1 subunit	1174	AP1S1	NM_001283	0.44
adaptor-related protein complex 1, sigma 2 subunit	8905	AP1S2	NM_003916	0.57825
adaptor-related protein complex 1, sigma 3 subunit	130340	AP1S3	NM_178814	-0.28375
adaptor-related protein complex 2, alpha 1 subunit	160	AP2A1	NM_014203	-0.7975
adaptor-related protein complex 2, alpha 2 subunit	161	AP2A2	NM_012305	-0.76175
adaptor-related protein complex 2, beta 1 subunit	163	AP2B1	NM_001282	0.915
adaptor-related protein complex 2, mu 1 subunit	1173	AP2M1	NM_004068	0.7275
adaptor-related protein complex 2, sigma 1 subunit	1175	AP2S1	NM_004069	0.08125
adaptor-related protein complex 3, beta 1 subunit	8546	AP3B1	NM_003664	-0.0975
adaptor-related protein complex 3, beta 2 subunit	8120	AP3B2	NM_004644	1.989
adaptor-related protein complex 3, delta 1 subunit	8943	AP3D1	NM_003938	0.79125
adaptor-related protein complex 3, mu 1 subunit	26985	AP3M1	NM_012095	-0.69425
adaptor-related protein complex 3, mu 2 subunit	10947	AP3M2	NM_006803	-0.605
adaptor-related protein complex 3, sigma 1 subunit	1176	AP3S1	NM_001284	-0.36325
adaptor-related protein complex 3, sigma 2 subunit	10239	AP3S2	NM_005829	0.93275
adaptor-related protein complex 4, beta 1 subunit	10717	AP4B1	NM_006594	-1.2225
adaptor-related protein complex 4, epsilon 1 subunit	23431	AP4E1	NM_007347	0.875
adaptor-related protein complex 4, mu 1 subunit	9179	AP4M1	NM_004722	1.1615
adaptor-related protein complex 4, sigma 1 subunit	11154	AP4S1	NM_007077	0.59625
additional sex combs like 1 (Drosophila)	171023	ASXL1	NM_015338	0.87525
additional sex combs like 2 (Drosophila)	55252	ASXL2	NM_018263	0.8975
adducin 1 (alpha)	118	ADD1	NM_001119	0.365
adducin 2 (beta)	119	ADD2	NM_001617	-1.59175
adducin 3 (gamma)	120	ADD3	NM_016824	-0.2525
adenine phosphoribosyltransferase	353	APRT	NM_000485	0.3625
adenomatosis polyposis coli 2	10297	APC2	NM_005883	0.0875
adenomatosis polyposis coli down-regulated 1	147495	APCDD1	NM_153000	0.52
adenomatosis polyposis coli down-regulated 1-like	164284	APCDD1L	NM_153360	0.69625
adenomatous polyposis coli	324	APC	NM_000038	-1.6425
adenosine A1 receptor	134	ADORA1	NM_000674	1.0225
adenosine A2a receptor	135	ADORA2A	NM_000675	1.0225
adenosine A2b receptor	136	ADORA2B	NM_000676	-0.1725
adenosine A3 receptor	140	ADORA3	NM_000677	-0.1375
adenosine deaminase	100	ADA	NM_000022	1.27
adenosine deaminase domain containing 1 (testis-specific)	132612	ADAD1	NM_139243	0.8825
adenosine deaminase domain containing 2	161931	ADAD2	NM_139174	0.14625
adenosine deaminase-like	161823	ADAL	XM_091156	0.5015
adenosine deaminase, RNA-specific	103	ADAR	NM_001111	-0.3575
adenosine deaminase, RNA-specific, B1 (RED1 homolog rat)	104	ADARB1	NM_001112	-0.895
adenosine deaminase, RNA-specific, B2 (RED2 homolog rat)	105	ADARB2	NM_018702	11.5038
adenosine deaminase, tRNA-specific 1	23536	ADAT1	NM_012091	-0.44
adenosine deaminase, tRNA-specific 2, TAD2 homolog (S. cerevisiae)	134637	ADAT2	NM_182503	-1.48
adenosine deaminase, tRNA-specific 3, TAD3 homolog (S. cerevisiae)	113179	ADAT3	NM_138422	-0.61
adenosine kinase	132	ADK	NM_001123; NM_006721	0.6125
adenosine monophosphate deaminase (isoform E)	272	AMPD3	NM_000480	0.6375
adenosine monophosphate deaminase 1	270	AMPD1	NM_000036	1.86
adenosine monophosphate deaminase 2 (isoform L)	271	AMPD2	NM_004037	-1.085
adenosylmethionine decarboxylase 1	262	AMD1	NM_001634	0.2475
adenylate cyclase 1 (brain)	107	ADCY1	NM_021116	0.4025
adenylate cyclase 10 (soluble)	55811	ADCY10	NM_018417	-1.31
adenylate cyclase 2 (brain)	108	ADCY2	NM_020546	-0.26
adenylate cyclase 3	109	ADCY3	NM_004036	-0.57
adenylate cyclase 4	196883	ADCY4	NM_139247	0.43
adenylate cyclase 5	111	ADCY5	NM_183357	1.0075
adenylate cyclase 6	112	ADCY6	NM_015270	0.7025
adenylate cyclase 7	113	ADCY7	NM_001114	0.94
adenylate cyclase 8 (brain)	114	ADCY8	NM_001115	-0.89
adenylate cyclase 9	115	ADCY9	NM_001116	0.01
adenylate cyclase activating polypeptide 1 (pituitary)	116	ADCYAP1	NM_001117	-0.14625
adenylate cyclase activating polypeptide 1 (pituitary) receptor type I	117	ADCYAP1R1	NM_001118	0.8425
adenylate kinase 1	203	AK1	NM_000476	0.3875
adenylate kinase 2	204	AK2	NM_001625	-1.1275
adenylate kinase 3	50808	AK3	NM_016282	-0.0775
adenylate kinase 3-like 2	387851	AK3L2	NM_001002921	-1.05725
adenylate kinase 4	205	AK4	NM_013410	-0.31
adenylate kinase 5	26289	AK5	NM_174858; NM_012093	0.63
adenylate kinase 7	122481	AK7	NM_152327	0.0125
adenylate kinase domain containing 1	221264	AKD1	NM_145025	-0.2375
adenylosuccinate lyase	158	ADSL	NM_000026	0.45
adenylosuccinate synthase	159	ADSS	NM_001126	-0.875
adenylosuccinate synthase like 1	122622	ADSSL1	NM_152328	-0.4775
adherens junctions associated protein 1	55966	AJAP1	NM_018836	-1.52225
adhesion molecule with Ig-like domain 1	57463	AMIGO1	XM_371279	-0.34825
adhesion molecule with Ig-like domain 2	347902	AMIGO2	NM_181847	3.8875
adhesion molecule with Ig-like domain 3	386724	AMIGO3	NM_198722	0.3875
adhesion molecule, interacts with CXADR antigen 1	120425	AMICA1	NM_153206	-1.9225
adhesion regulating molecule 1	11047	ADRM1	NM_007002	0.5375
adipocyte-specific adhesion molecule	79827	ASAM	NM_024769	-0.0875
adipogenin	149685	ADIG	NM_174906	-0.31325
adiponectin receptor 1	51094	ADIPOR1	NM_015999	-0.40875
adiponectin receptor 2	79602	ADIPOR2	NM_024551	-0.792
adiponectin, C1Q and collagen domain containing	9370	ADIPOQ	NM_004797	0.19875
adipose differentiation-related protein	123	ADFP	NM_001122	0.2305
ADNP homeobox 2	22850	ADNP2	NM_014913	-0.618
ADP-dependent glucokinase	83440	ADPGK	NM_031284	-1.4825
ADP-ribosylarginine hydrolase	141	ADPRH	NM_001125	2.62
ADP-ribosylation factor 1	375	ARF1	NM_001658	-0.17
ADP-ribosylation factor 3	377	ARF3	NM_001659	0.275
ADP-ribosylation factor 4	378	ARF4	NM_001660	0.225
ADP-ribosylation factor 5	381	ARF5	NM_001662	-0.8625
ADP-ribosylation factor 6	382	ARF6	NM_001663	5.2075
ADP-ribosylation factor GTPase activating protein 1	55738	ARFGAP1	NM_018209	0.8125
ADP-ribosylation factor GTPase activating protein 2	84364	ARFGAP2	NM_032389	-0.1775
ADP-ribosylation factor GTPase activating protein 3	26286	ARFGAP3	NM_014570	0.255
ADP-ribosylation factor guanine nucleotide-exchange factor 1(brefeldin A-inhibited)	10565	ARFGEF1	NM_006421	0.44825
ADP-ribosylation factor guanine nucleotide-exchange factor 2 (brefeldin A-inhibited)	10564	ARFGEF2	NM_006420	-0.04075
ADP-ribosylation factor interacting protein 1 (arfaptin 1)	27236	ARFIP1	NM_014447	0.105
ADP-ribosylation factor interacting protein 2 (arfaptin 2)	23647	ARFIP2	NM_012402	-0.4965
ADP-ribosylation factor related protein 1	10139	ARFRP1	NM_003224	0.4975
ADP-ribosylation factor-like 1	400	ARL1	NM_001177	-1.325
ADP-ribosylation factor-like 10	285598	ARL10	NM_173664	-0.44125
ADP-ribosylation factor-like 11	115761	ARL11	NM_138450	0.29
ADP-ribosylation factor-like 13A	392509	ARL13A	XM_373358	-0.01125
ADP-ribosylation factor-like 13B	200894	ARL13B	NM_144996	-1.012
ADP-ribosylation factor-like 14	80117	ARL14	NM_025047	-0.489
ADP-ribosylation factor-like 15	54622	ARL15	NM_019087	-0.4515
ADP-ribosylation factor-like 16	339231	ARL16	XM_290777	-1.18225
ADP-ribosylation factor-like 17 pseudogene 1	51326	ARL17P1	NM_016632	-1.51225
ADP-ribosylation factor-like 2	402	ARL2	NM_001667	1.665
ADP-ribosylation factor-like 2 binding protein	23568	ARL2BP	NM_012106	0.96475
ADP-ribosylation factor-like 3	403	ARL3	NM_004311	0.5625
ADP-ribosylation factor-like 4A	10124	ARL4A	NM_005738	0.3175
ADP-ribosylation factor-like 4C	10123	ARL4C	NM_005737	-0.2825
ADP-ribosylation factor-like 4D	379	ARL4D	NM_001661	1.18
ADP-ribosylation factor-like 5A	26225	ARL5A	NM_012097	0.295
ADP-ribosylation factor-like 5B	221079	ARL5B	NM_178815	0.4775
ADP-ribosylation factor-like 6	84100	ARL6	NM_032146	-1.24
ADP-ribosylation factor-like 6 interacting protein 1	23204	ARL6IP1	NM_015161	-1.38325
ADP-ribosylation factor-like 6 interacting protein 2	64225	ARL6IP2	NM_022374	0.9575
ADP-ribosylation factor-like 8A	127829	ARL8A	NM_138795	0.21075
ADP-ribosylation factor-like 8B	55207	ARL8B	NM_018184	-0.8135
ADP-ribosylation-like factor 6 interacting protein 4	51329	ARL6IP4	NM_016638	-0.27675
ADP-ribosylation-like factor 6 interacting protein 5	10550	ARL6IP5	NM_006407	-0.7675
ADP-ribosylation-like factor 6 interacting protein 6	151188	ARL6IP6	NM_152522	0.51675
ADP-ribosylhydrolase like 1	113622	ADPRHL1	NM_138430	-0.1175
ADP-ribosylhydrolase like 2	54936	ADPRHL2	NM_017825	0.0425
ADP-ribosyltransferase 1	417	ART1	NM_004314	-2.04
ADP-ribosyltransferase 3	419	ART3	NM_001179	0.1925
ADP-ribosyltransferase 4 (Dombrock blood group)	420	ART4	NM_021071	-1.59
ADP-ribosyltransferase 5	116969	ART5	NM_053017	1.58
adrenergic, alpha-1A-, receptor	148	ADRA1A	NM_000680	-0.4125
adrenergic, alpha-1B-, receptor	147	ADRA1B	NM_000679	-0.2425
adrenergic, alpha-1D-, receptor	146	ADRA1D	NM_000678	-0.6025
adrenergic, alpha-2A-, receptor	150	ADRA2A	NM_000681	-1.1425
adrenergic, alpha-2B-, receptor	151	ADRA2B	NM_000682	0.1975
adrenergic, alpha-2C-, receptor	152	ADRA2C	NM_000683	-0.4275
adrenergic, beta-1-, receptor	153	ADRB1	NM_000684	0.2325
adrenergic, beta-2-, receptor, surface	154	ADRB2	NM_000024	0.1425
adrenergic, beta-3-, receptor	155	ADRB3	NM_000025	0.3925
adrenergic, beta, receptor kinase 1	156	ADRBK1	NM_001619	0.29
adrenergic, beta, receptor kinase 2	157	ADRBK2	NM_005160	-1.05
adrenocortical dysplasia homolog (mouse)	65057	ACD	NM_022914	-0.30475
adrenomedullin	133	ADM	NM_001124	0.04475
adrenomedullin 2	79924	ADM2	NM_024866	-0.93
advanced glycosylation end product-specific receptor	177	AGER	NM_001136	-1.5125
advillin	10677	AVIL	NM_006576	-0.9525
AE binding protein 1	165	AEBP1	NM_001129	-0.8635
AE binding protein 2	121536	AEBP2	NM_153207	-0.275
AF4/FMR2 family, member 1	4299	AFF1	NM_005935	-0.65425
AF4/FMR2 family, member 2	2334	AFF2	NM_002025	-0.80425
AF4/FMR2 family, member 3	3899	AFF3	NM_002285	-0.39
AF4/FMR2 family, member 4	27125	AFF4	NM_014423	1.7325
afamin	173	AFM	NM_001133	0.51175
AFG3 ATPase family gene 3-like 2 (yeast)	10939	AFG3L2	NM_006796	0.259
aflatoxin B1 aldehyde reductase 3	246181	AFAR3	NM_201252	1.725
aftiphilin	54812	AFTPH	NM_017657	0.626
aggrecan	176	ACAN	NM_001135	0.75225
agmatine ureohydrolase (agmatinase)	79814	AGMAT	NM_024758	0.2125
agouti related protein homolog (mouse)	181	AGRP	NM_001138	-0.44
agouti signaling protein, nonagouti homolog (mouse)	434	ASIP	NM_001672	0.48075
agrin	375790	AGRN	XM_372195	-0.6775
AHA1, activator of heat shock 90kDa protein ATPase homolog 1 (yeast)	10598	AHSA1	NM_012111	-0.39
AHA1, activator of heat shock 90kDa protein ATPase homolog 2 (yeast)	130872	AHSA2	NM_152392	1.16975
AHNAK nucleoprotein	79026	AHNAK	NM_024060	-0.55775
AKT interacting protein	64400	AKTIP	NM_022476	-0.71925
AKT1 substrate 1 (proline-rich)	84335	AKT1S1	NM_032375	-0.64875
alanine-glyoxylate aminotransferase	189	AGXT	NM_000030	0.2975
alanine-glyoxylate aminotransferase 2	64902	AGXT2	NM_031900	1.4875
alanine-glyoxylate aminotransferase 2-like 1	64850	AGXT2L1	NM_031279	0.2075
alanine-glyoxylate aminotransferase 2-like 2	85007	AGXT2L2	NM_032921	0.0775
alanyl (membrane) aminopeptidase (aminopeptidase N, aminopeptidase M, microsomal aminopeptidase, CD13, p150)	290	ANPEP	NM_001150	-0.4695
alanyl-tRNA synthetase	16	AARS	NM_001605	-0.415
alanyl-tRNA synthetase 2, mitochondrial (putative)	57505	AARS2	NM_020745	0.64675
alanyl-tRNA synthetase domain containing 1	80755	AARSD1	NM_025267	-1.785
albumin	213	ALB	NM_000477	0.66
alcohol dehydrogenase 1A (class I), alpha polypeptide	124	ADH1A	NM_000667	1.055
alcohol dehydrogenase 1B (class I), beta polypeptide	125	ADH1B	NM_000668	-0.3975
alcohol dehydrogenase 1C (class I), gamma polypeptide	126	ADH1C	NM_000669	-0.6075
alcohol dehydrogenase 4 (class II), pi polypeptide	127	ADH4	NM_000670	-0.7125
alcohol dehydrogenase 5 (class III), chi polypeptide	128	ADH5	NM_000671	1.215
alcohol dehydrogenase 6 (class V)	130	ADH6	NM_000672	0.78
alcohol dehydrogenase 7 (class IV), mu or sigma polypeptide	131	ADH7	NM_000673	2.73
alcohol dehydrogenase, iron containing, 1	137872	ADHFE1	NM_144650	-0.415
aldehyde dehydrogenase 1 family, member A1	216	ALDH1A1	NM_000689	0.9175
aldehyde dehydrogenase 1 family, member A2	8854	ALDH1A2	NM_003888	-1.11
aldehyde dehydrogenase 1 family, member A3	220	ALDH1A3	NM_000693	-0.64
aldehyde dehydrogenase 1 family, member B1	219	ALDH1B1	NM_000692	-1.19
aldehyde dehydrogenase 1 family, member L1	10840	ALDH1L1	NM_012190	-0.1975
aldehyde dehydrogenase 1 family, member L2	160428	ALDH1L2	XM_090294	-0.1975
aldehyde dehydrogenase 16 family, member A1	126133	ALDH16A1	NM_153329	1.14
aldehyde dehydrogenase 18 family, member A1	5832	ALDH18A1	NM_002860; NM_001017423	-1.315
aldehyde dehydrogenase 2 family (mitochondrial)	217	ALDH2	NM_000690	-0.3675
aldehyde dehydrogenase 3 family, member A2	224	ALDH3A2	NM_000382	-0.5825
aldehyde dehydrogenase 3 family, member B1	221	ALDH3B1	NM_000694	1.5875
aldehyde dehydrogenase 3 family, member B2	222	ALDH3B2	NM_000695	-0.2025
aldehyde dehydrogenase 3 family, memberA1	218	ALDH3A1	NM_000691	1.4275
aldehyde dehydrogenase 4 family, member A1	8659	ALDH4A1	NM_003748	0.0825
aldehyde dehydrogenase 5 family, member A1 (succinate-semialdehyde dehydrogenase)	7915	ALDH5A1	NM_001080	-0.77
aldehyde dehydrogenase 6 family, member A1	4329	ALDH6A1	NM_005589	6.4325
aldehyde dehydrogenase 7 family, member A1	501	ALDH7A1	NM_001182	-0.8025
aldehyde dehydrogenase 8 family, member A1	64577	ALDH8A1	NM_022568	-0.91
aldehyde dehydrogenase 9 family, member A1	223	ALDH9A1	NM_000696	-0.09
aldehyde oxidase 1	316	AOX1	NM_001159	-0.765
aldo-keto reductase family 1, member A1 (aldehyde reductase)	10327	AKR1A1	NM_006066	1.945
aldo-keto reductase family 1, member B1 (aldose reductase)	231	AKR1B1	NM_001628	-0.9125
aldo-keto reductase family 1, member B10 (aldose reductase)	57016	AKR1B10	NM_020299	0.3625
aldo-keto reductase family 1, member C-like 1	340811	AKR1CL1	XM_291723	-0.35275
aldo-keto reductase family 1, member C-like 2	83592	AKR1CL2	NM_031436	-0.1725
aldo-keto reductase family 1, member C1 (dihydrodiol dehydrogenase 1; 20-alpha (3-alpha)-hydroxysteroid dehydrogenase)	1645	AKR1C1	NM_001353	-0.2975
aldo-keto reductase family 1, member C2 (dihydrodiol dehydrogenase 2; bile acid binding protein; 3-alpha hydroxysteroid dehydrogenase, type III)	1646	AKR1C2	NM_001354	0.1875
aldo-keto reductase family 1, member C3 (3-alpha hydroxysteroid dehydrogenase, type II)	8644	AKR1C3	NM_003739	-0.695
aldo-keto reductase family 1, member C4 (chlordecone reductase; 3-alpha hydroxysteroid dehydrogenase, type I; dihydrodiol dehydrogenase 4)	1109	AKR1C4	NM_001818	-1.245
aldo-keto reductase family 1, member D1 (delta 4-3-ketosteroid-5-beta-reductase)	6718	AKR1D1	NM_005989	-0.7825
aldo-keto reductase family 7, member A2 (aflatoxin aldehyde reductase)	8574	AKR7A2	NM_003689	-0.0025
aldo-keto reductase family 7, member A3 (aflatoxin aldehyde reductase)	22977	AKR7A3	NM_012067	0.8
aldo-keto reductase, truncated	389932	tAKR	XM_372302	-0.2675
aldolase A, fructose-bisphosphate	226	ALDOA	NM_000034	-0.5725
aldolase B, fructose-bisphosphate	229	ALDOB	NM_000035	0.885
aldolase C, fructose-bisphosphate	230	ALDOC	NM_005165	-0.1825
alkaline phosphatase, intestinal	248	ALPI	NM_001631	0.87075
alkaline phosphatase, liver/bone/kidney	249	ALPL	NM_000478	1.15225
alkaline phosphatase, placental (Regan isozyme)	250	ALPP	NM_001632	-0.83375
alkaline phosphatase, placental-like 2	251	ALPPL2	NM_031313	-0.06025
alkB, alkylation repair homolog 1 (E. coli)	8846	ALKBH1	NM_006020	-0.215
alkB, alkylation repair homolog 2 (E. coli)	121642	ALKBH2	NM_001001655	-0.1475
alkB, alkylation repair homolog 3 (E. coli)	221120	ALKBH3	NM_139178	-3.225
alkB, alkylation repair homolog 4 (E. coli)	54784	ALKBH4	NM_017621	-0.0165
alkB, alkylation repair homolog 5 (E. coli)	54890	ALKBH5	NM_017758	-0.86825
alkB, alkylation repair homolog 6 (E. coli)	84964	ALKBH6	NM_032878	0.20875
alkB, alkylation repair homolog 7 (E. coli)	84266	ALKBH7	NM_032306	0.5095
alkB, alkylation repair homolog 8 (E. coli)	91801	ALKBH8	NM_138775	-0.12825
alkylglycerone phosphate synthase	8540	AGPS	NM_003659	1.145
allantoicase	55821	ALLC	NM_018436	-0.5575
allograft inflammatory factor 1	199	AIF1	NM_001623	-0.775
alpha 1,4-galactosyltransferase	53947	A4GALT	NM_017436	0.6375
alpha thalassemia/mental retardation syndrome X-linked (RAD54 homolog, S. cerevisiae)	546	ATRX	NM_000489	1.24
alpha-1-B glycoprotein	1	A1BG	NM_130786	-0.02175
alpha-1-B glycoprotein	1	A1BG	NM_130786	1.00425
alpha-1-B glycoprotein	1	A1BG	NM_130786	-0.09075
alpha-1-B glycoprotein	1	A1BG	NM_130786	-1.96
alpha-1-B glycoprotein	1	A1BG	NM_130786	0.08775
alpha-1-B glycoprotein	1	A1BG	NM_130786	0.04275
alpha-1-B glycoprotein	1	A1BG	NM_130786	0.4075
alpha-1-B glycoprotein	1	A1BG	NM_130786	-0.34925
alpha-1-B glycoprotein	1	A1BG	NM_130786	-0.326
alpha-1-B glycoprotein	1	A1BG	NM_130786	-0.2075
alpha-1-B glycoprotein	1	A1BG	NM_130786	-0.8125
alpha-1-B glycoprotein	1	A1BG	NM_130786	0.2665
alpha-1-B glycoprotein	1	A1BG	NM_130786	0.57725
alpha-1-B glycoprotein	1	A1BG	NM_130786	-1.0925
alpha-1-B glycoprotein	1	A1BG	NM_130786	-0.57425
alpha-1-B glycoprotein	1	A1BG	NM_130786	-0.8525
alpha-1-B glycoprotein	1	A1BG	NM_130786	0.42725
alpha-1-B glycoprotein	1	A1BG	NM_130786	-0.7675
alpha-1-B glycoprotein	1	A1BG	NM_130786	-0.57
alpha-1-B glycoprotein	1	A1BG	NM_130786	0.4175
alpha-1-B glycoprotein	1	A1BG	NM_130786	-0.8175
alpha-1-B glycoprotein	1	A1BG	NM_130786	0.27
alpha-1-B glycoprotein	1	A1BG	NM_130786	0.54
alpha-1-B glycoprotein	1	A1BG	NM_130786	0.77675
alpha-1-B glycoprotein	1	A1BG	NM_130786	0.725
alpha-1-B glycoprotein	1	A1BG	NM_130786	1.3055
alpha-1-B glycoprotein	1	A1BG	NM_130786	-0.5675
alpha-1-B glycoprotein	1	A1BG	NM_130786	0.2055
alpha-1-B glycoprotein	1	A1BG	NM_130786	-0.0825
alpha-1-B glycoprotein	1	A1BG	NM_130786	-0.1325
alpha-1-B glycoprotein	1	A1BG	NM_130786	-1.435
alpha-1-B glycoprotein	1	A1BG	NM_130786	0.68
alpha-1-B glycoprotein	1	A1BG	NM_130786	-0.825
alpha-1-B glycoprotein	1	A1BG	NM_130786	0.13475
alpha-1-B glycoprotein	1	A1BG	NM_130786	0.98525
alpha-1-B glycoprotein	1	A1BG	NM_130786	0.26725
alpha-1-B glycoprotein	1	A1BG	NM_130786	0.77
alpha-1-B glycoprotein	1	A1BG	NM_130786	-0.175
alpha-1-B glycoprotein	1	A1BG	NM_130786	-0.91975
alpha-1-B glycoprotein	1	A1BG	NM_130786	-0.855
alpha-1-B glycoprotein	1	A1BG	NM_130786	0.4975
alpha-1-B glycoprotein	1	A1BG	NM_130786	-0.098
alpha-1-B glycoprotein	1	A1BG	NM_130786	0.95275
alpha-1-B glycoprotein	1	A1BG	NM_130786	0.555
alpha-1-B glycoprotein	1	A1BG	NM_130786	0.298
alpha-1-B glycoprotein	1	A1BG	NM_130786	2.23425
alpha-1-B glycoprotein	1	A1BG	NM_130786	0.019
alpha-1-B glycoprotein	1	A1BG	NM_130786	4.1025
alpha-1-microglobulin/bikunin precursor	259	AMBP	NM_001633	2.11
alpha-1,4-N-acetylglucosaminyltransferase	51146	A4GNT	NM_016161	-0.51
alpha-2-glycoprotein 1, zinc-binding	563	AZGP1	NM_001185	0.9395
alpha-2-HS-glycoprotein	197	AHSG	NM_001622	-0.54325
alpha-2-macroglobulin	2	A2M	NM_000014	-0.58
alpha-2-macroglobulin-like 1	144568	A2ML1	NM_144670	-0.1095
alpha-fetoprotein	174	AFP	NM_001134	-0.055
alpha-kinase 1	80216	ALPK1	NM_025144; NM_001102406	-3.135
alpha-kinase 2	115701	ALPK2	NM_052947	0.7375
alpha-kinase 3	57538	ALPK3	NM_020778	0.1225
alpha-methylacyl-CoA racemase	23600	AMACR	NM_014324	1.22
Alport syndrome, mental retardation, midface hypoplasia and elliptocytosis chromosomal region, gene 1	9949	AMMECR1	NM_015365	1.07275
ALS2 C-terminal like	259173	ALS2CL	NM_147129	-0.0175
Alstrom syndrome 1	7840	ALMS1	NM_015120	0.73
alveolar soft part sarcoma chromosome region, candidate 1	79058	ASPSCR1	NM_024083	-0.535
ALX homeobox 1	8092	ALX1	NM_006982	-0.83
ameloblastin (enamel matrix protein)	258	AMBN	NM_016519	-0.1285
amelogenin, Y-linked	266	AMELY	NM_001143	-0.0375
amelotin	401138	AMTN	NM_212557	0.47525
amidohydrolase domain containing 1	144193	AMDHD1	NM_152435	-0.52025
amidohydrolase domain containing 2	51005	AMDHD2	NM_015944	-0.94
amiloride binding protein 1 (amine oxidase (copper-containing))	26	ABP1	NM_001091	0.0125
amiloride-sensitive cation channel 1, neuronal (degenerin)	40	ACCN1	NM_001094	-0.4175
amiloride-sensitive cation channel 2, neuronal	41	ACCN2	NM_001095	0.6575
amiloride-sensitive cation channel 3	9311	ACCN3	NM_004769	-0.5775
amiloride-sensitive cation channel 4, pituitary	55515	ACCN4	NM_018674	-0.3575
amiloride-sensitive cation channel 5, intestinal	51802	ACCN5	NM_017419	0.6525
amine oxidase (flavin containing) domain 1	221656	AOF1	XM_173173	-1.54825
amine oxidase, copper containing 2 (retina-specific)	314	AOC2	NM_001158	0.99
amine oxidase, copper containing 3 (vascular adhesion protein 1)	8639	AOC3	NM_003734	0.0725
amino-terminal enhancer of split	166	AES	NM_001130	-0.158
aminoacylase 1	95	ACY1	NM_000666	-1.313
aminoadipate aminotransferase	51166	AADAT	NM_016228	-0.5475
aminoadipate-semialdehyde dehydrogenase	132949	AASDH	NM_181806	0.455
aminoadipate-semialdehyde dehydrogenase-phosphopantetheinyl transferase	60496	AASDHPPT	NM_015423	-0.3225
aminoadipate-semialdehyde synthase	10157	AASS	NM_005763	0.2825
aminocarboxymuconate semialdehyde decarboxylase	130013	ACMSD	NM_138326	-0.525
aminolevulinate, delta-, dehydratase	210	ALAD	NM_000031	1.0225
aminolevulinate, delta-, synthase 1	211	ALAS1	NM_000688	-0.055
aminolevulinate, delta-, synthase 2	212	ALAS2	NM_000032	1.91
aminomethyltransferase	275	AMT	NM_000481	-0.515
aminopeptidase puromycin sensitive	9520	NPEPPS	NM_006310	-0.32
aminopeptidase-like 1	79716	NPEPL1	NM_024663	-0.378
AMME chromosomal region gene 1-like	83607	AMMECR1L	NM_031445	-0.028
amnionless homolog (mouse)	81693	AMN	NM_030943	-0.09275
amphiphysin	273	AMPH	NM_001635	0.375
amphiregulin (schwannoma-derived growth factor)	374	AREG	NM_001657	0.95
amplified in osteosarcoma	10956	OS9	NM_006812	0.68425
amylase, alpha 1A (salivary)	276	AMY1A	NM_004038	-0.1375
amylase, alpha 2A (pancreatic)	279	AMY2A	NM_000699	0.4025
amylase, alpha 2B (pancreatic)	280	AMY2B	NM_020978	0.8525
amylo-1, 6-glucosidase, 4-alpha-glucanotransferase (glycogen debranching enzyme, glycogen storage disease type III)	178	AGL	NM_000028	-0.73
amyloid beta (A4) precursor protein (peptidase nexin-II, Alzheimer disease)	351	APP	NM_000484	0.2185
amyloid beta (A4) precursor protein-binding, family A, member 1 (X11)	320	APBA1	NM_001163	-1
amyloid beta (A4) precursor protein-binding, family A, member 2 (X11-like)	321	APBA2	NM_005503	-0.0975
amyloid beta (A4) precursor protein-binding, family A, member 3 (X11-like 2)	9546	APBA3	NM_004886	-0.045
amyloid beta (A4) precursor protein-binding, family B, member 1 (Fe65)	322	APBB1	NM_001164	1.1525
amyloid beta (A4) precursor protein-binding, family B, member 1 interacting protein	54518	APBB1IP	NM_019043	0.8725
amyloid beta (A4) precursor protein-binding, family B, member 2 (Fe65-like)	323	APBB2	NM_173075	-0.05425
amyloid beta (A4) precursor protein-binding, family B, member 3	10307	APBB3	NM_006051	0.3725
amyloid beta (A4) precursor-like protein 1	333	APLP1	NM_005166	0.92475
amyloid beta (A4) precursor-like protein 2	334	APLP2	NM_001642	-0.655
amyloid beta precursor protein (cytoplasmic tail) binding protein 2	10513	APPBP2	NM_006380	0.17325
amyloid P component, serum	325	APCS	NM_001639	1.29075
amyotrophic lateral sclerosis 2 (juvenile)	57679	ALS2	NM_020919	-0.136
amyotrophic lateral sclerosis 2 (juvenile) chromosome region, candidate 11	151254	ALS2CR11	NM_152525	0.977
amyotrophic lateral sclerosis 2 (juvenile) chromosome region, candidate 12	130540	ALS2CR12	NM_139163	-0.16825
amyotrophic lateral sclerosis 2 (juvenile) chromosome region, candidate 13	150864	ALS2CR13	NM_173511	1.6
amyotrophic lateral sclerosis 2 (juvenile) chromosome region, candidate 4	65062	ALS2CR4	NM_152388	0.71
amyotrophic lateral sclerosis 2 (juvenile) chromosome region, candidate 8	79800	ALS2CR8	NM_024744	-0.6175
AN1, ubiquitin-like, homolog (Xenopus laevis)	93550	ANUBL1	NM_174890	0.02225
anaphase promoting complex subunit 1	64682	ANAPC1	NM_022662	0.5775
anaphase promoting complex subunit 10	10393	ANAPC10	NM_014885	2.085
anaphase promoting complex subunit 13	25847	ANAPC13	NM_015391	1.17425
anaphase promoting complex subunit 2	29882	ANAPC2	NM_013366	6.2475
anaphase promoting complex subunit 4	29945	ANAPC4	NM_013367	1.9025
anaphase promoting complex subunit 5	51433	ANAPC5	NM_016237	7.1475
anaphase promoting complex subunit 7	51434	ANAPC7	NM_016238	-1.47575
anaplastic lymphoma receptor tyrosine kinase	238	ALK	NM_004304	-0.01
ancient ubiquitous protein 1	550	AUP1	NM_012103	-0.16675
androgen receptor (dihydrotestosterone receptor; testicular feminization; spinal and bulbar muscular atrophy; Kennedy disease)	367	AR	NM_000044	-0.1075
androgen-induced 1	51390	AIG1	NM_016108	-0.0525
angel homolog 1 (Drosophila)	23357	ANGEL1	NM_015305	0.46475
angel homolog 2 (Drosophila)	90806	ANGEL2	NM_144567	0.5825
angio-associated, migratory cell protein	14	AAMP	NM_001087	-0.4225
angiogenic factor with G patch and FHA domains 1	55109	AGGF1	NM_018046	0.26025
angiogenin, ribonuclease, RNase A family, 5	283	ANG	NM_001145	0.885
angiomotin	154796	AMOT	NM_133265	0.75425
angiomotin like 1	154810	AMOTL1	NM_130847	-0.0525
angiomotin like 2	51421	AMOTL2	NM_016201	0.4875
angiopoietin 1	284	ANGPT1	NM_001146	1.0075
angiopoietin 2	285	ANGPT2	NM_001147	-0.3225
angiopoietin 4	51378	ANGPT4	NM_015985	-0.59275
angiopoietin-like 1	9068	ANGPTL1	NM_004673	0.92
angiopoietin-like 2	23452	ANGPTL2	NM_012098	0.665
angiopoietin-like 3	27329	ANGPTL3	NM_014495	0.1175
angiopoietin-like 4	51129	ANGPTL4	NM_016109	1.07775
angiopoietin-like 5	253935	ANGPTL5	NM_178127	4.9175
angiopoietin-like 6	83854	ANGPTL6	NM_031917	0.33225
angiopoietin-like 7	10218	ANGPTL7	NM_021146	0.6825
angiotensin I converting enzyme (peptidyl-dipeptidase A) 1	1636	ACE	NM_000789	0.3515
angiotensin I converting enzyme (peptidyl-dipeptidase A) 2	59272	ACE2	NM_021804	0.336
angiotensin II receptor-associated protein	57085	AGTRAP	NM_020350	0.28575
angiotensin II receptor-like 1	187	AGTRL1	NM_005161	0.3175
angiotensin II receptor, type 1	185	AGTR1	NM_000685	-0.6225
angiotensin II receptor, type 2	186	AGTR2	NM_000686	0.9175
angiotensinogen (serpin peptidase inhibitor, clade A, member 8)	183	AGT	NM_000029	-1.29
anillin, actin binding protein	54443	ANLN	NM_018685	-0.537
ANKHD1-EIF4EBP3	404734	ANKHD1-EIF4EBP3	NM_020690	-0.056
ANKRD26-like family B, member 1	339010	A26B1	NM_207355	-1.13825
ANKRD26-like family B, member 3	317754	A26B3	NM_174981	-0.0675
ANKRD26-like family C, member 1A	445582	A26C1A	NM_001004054	-0.14
ankylosis, progressive homolog (mouse)	56172	ANKH	NM_054027	1.7475
ankyrin 1, erythrocytic	286	ANK1	NM_000037	-0.29425
ankyrin 2, neuronal	287	ANK2	NM_001148	2.565
ankyrin 3, node of Ranvier (ankyrin G)	288	ANK3	NM_001149	-0.6775
ankyrin and armadillo repeat containing	150709	ANKAR	XM_371586	-0.317
ankyrin repeat and BTB (POZ) domain containing 1	80325	ABTB1	NM_172027	-0.2525
ankyrin repeat and BTB (POZ) domain containing 2	25841	ABTB2	NM_145804	0.2975
ankyrin repeat and death domain containing 1A	348094	ANKDD1A	NM_182703	-1.45925
ankyrin repeat and FYVE domain containing 1	51479	ANKFY1	NM_016376	-2.41475
ankyrin repeat and IBR domain containing 1	54467	ANKIB1	XM_377955	-0.23975
ankyrin repeat and KH domain containing 1	54882	ANKHD1	NM_017747	-0.14275
ankyrin repeat and kinase domain containing 1	255239	ANKK1	NM_178510	-0.3525
ankyrin repeat and MYND domain containing 1	51281	ANKMY1	NM_016552	-0.21
ankyrin repeat and MYND domain containing 2	57037	ANKMY2	NM_020319	0.9175
ankyrin repeat and SOCS box-containing 1	51665	ASB1	NM_016114	1.31925
ankyrin repeat and SOCS box-containing 10	136371	ASB10	NM_080871	2.71825
ankyrin repeat and SOCS box-containing 11	140456	ASB11	NM_080873	-1.18725
ankyrin repeat and SOCS box-containing 12	142689	ASB12	NM_130388	0.84575
ankyrin repeat and SOCS box-containing 13	79754	ASB13	NM_024701	-0.39575
ankyrin repeat and SOCS box-containing 14	142686	ASB14	NM_130387	0.04275
ankyrin repeat and SOCS box-containing 15	142685	ASB15	NM_080928	1.49025
ankyrin repeat and SOCS box-containing 16	92591	ASB16	NM_080863	0.37325
ankyrin repeat and SOCS box-containing 17	127247	ASB17	NM_080868	-0.17925
ankyrin repeat and SOCS box-containing 18	401036	ASB18	NM_212556	-0.83825
ankyrin repeat and SOCS box-containing 2	51676	ASB2	NM_016150	-0.51225
ankyrin repeat and SOCS box-containing 3	51130	ASB3	NM_016115	0.03925
ankyrin repeat and SOCS box-containing 4	51666	ASB4	NM_016116	0.57225
ankyrin repeat and SOCS box-containing 5	140458	ASB5	NM_080874	-0.63225
ankyrin repeat and SOCS box-containing 6	140459	ASB6	NM_017873	0.49525
ankyrin repeat and SOCS box-containing 7	140460	ASB7	NM_024708	0.55125
ankyrin repeat and SOCS box-containing 8	140461	ASB8	NM_024095	0.06825
ankyrin repeat and SOCS box-containing 9	140462	ASB9	NM_024087	1.71725
ankyrin repeat and sterile alpha motif domain containing 1A	23294	ANKS1A	NM_015245	0.239
ankyrin repeat and sterile alpha motif domain containing 1B	56899	ANKS1B	NM_020140	0.5715
ankyrin repeat and sterile alpha motif domain containing 3	124401	ANKS3	NM_133450	-0.1435
ankyrin repeat and sterile alpha motif domain containing 4B	257629	ANKS4B	NM_145865	0.7025
ankyrin repeat and sterile alpha motif domain containing 6	203286	ANKS6	NM_173551	-0.50725
ankyrin repeat and zinc finger domain containing 1	55139	ANKZF1	NM_018089	-0.6155
ankyrin repeat domain 1 (cardiac muscle)	27063	ANKRD1	NM_014391	0.415
ankyrin repeat domain 10	55608	ANKRD10	NM_017664	-0.44375
ankyrin repeat domain 11	29123	ANKRD11	NM_013275	1.06
ankyrin repeat domain 12	23253	ANKRD12	NM_015208	-0.89275
ankyrin repeat domain 13 family, member D	338692	ANKRD13D	NM_207354	0.147
ankyrin repeat domain 13A	88455	ANKRD13A	NM_033121	0.26175
ankyrin repeat domain 13B	124930	ANKRD13B	NM_152345	-0.848
ankyrin repeat domain 13C	81573	ANKRD13C	NM_030816	-0.8625
ankyrin repeat domain 16	54522	ANKRD16	XM_166138	-0.06
ankyrin repeat domain 17	26057	ANKRD17	NM_032217	-0.505
ankyrin repeat domain 2 (stretch responsive muscle)	26287	ANKRD2	NM_020349	0.584
ankyrin repeat domain 20 family, member A1	84210	ANKRD20A1	NM_032250	-0.2655
ankyrin repeat domain 22	118932	ANKRD22	NM_144590	0.64625
ankyrin repeat domain 23	200539	ANKRD23	NM_144994	-0.1225
ankyrin repeat domain 24	170961	ANKRD24	XM_114000	0.60325
ankyrin repeat domain 26	22852	ANKRD26	XM_374779	1.64025
ankyrin repeat domain 27 (VPS9 domain)	84079	ANKRD27	NM_032139	1.33
ankyrin repeat domain 28	23243	ANKRD28	NM_015199	1.085
ankyrin repeat domain 29	147463	ANKRD29	NM_173505	-0.66975
ankyrin repeat domain 30A	91074	ANKRD30A	NM_052997	0.74
ankyrin repeat domain 32	84250	ANKRD32	NM_032290	-0.11375
ankyrin repeat domain 33	341405	ANKRD33	NM_182608	0.888
ankyrin repeat domain 34B	340120	ANKRD34B	XM_293976	0.732
ankyrin repeat domain 35	148741	ANKRD35	NM_144698	0.13575
ankyrin repeat domain 36	375248	ANKRD36	XM_371540	0.45
ankyrin repeat domain 37	353322	ANKRD37	NM_181726	-0.1445
ankyrin repeat domain 39	51239	ANKRD39	NM_016466	-0.62575
ankyrin repeat domain 40	91369	ANKRD40	NM_052855	0.03
ankyrin repeat domain 41	126549	ANKRD41	NM_152363	0.17925
ankyrin repeat domain 42	338699	ANKRD42	NM_182603	-0.538
ankyrin repeat domain 43	134548	ANKRD43	NM_175873	0.1365
ankyrin repeat domain 44	91526	ANKRD44	NM_153697	0.3285
ankyrin repeat domain 45	339416	ANKRD45	NM_198493	0.706
ankyrin repeat domain 46	157567	ANKRD46	NM_198401	0.5185
ankyrin repeat domain 49	54851	ANKRD49	NM_017704	-0.0585
ankyrin repeat domain 5	63926	ANKRD5	NM_022096	2.1875
ankyrin repeat domain 50	57182	ANKRD50	XM_048747	0.225
ankyrin repeat domain 53	79998	ANKRD53	NM_024933	-0.92825
ankyrin repeat domain 54	129138	ANKRD54	NM_138797	0.00725
ankyrin repeat domain 55	79722	ANKRD55	NM_024669	0.37825
ankyrin repeat domain 56	345079	ANKRD56	XM_293687	-0.15725
ankyrin repeat domain 57	65124	ANKRD57	NM_023016	-0.59975
ankyrin repeat domain 6	22881	ANKRD6	XM_376519	0.1475
ankyrin repeat domain 7	56311	ANKRD7	NM_019644	-0.1325
ankyrin repeat domain 9	122416	ANKRD9	NM_152326	0.73
ankyrin repeat, family A (RFXANK-like), 2	57763	ANKRA2	NM_023039	0.12
ankyrin repeat, SAM and basic leucine zipper domain containing 1	136991	ASZ1	NM_130768	0.39725
ankyrin-repeat and fibronectin type III domain containing 1	162282	ANKFN1	NM_153228	-0.984
annexin A1	301	ANXA1	NM_000700	0.36375
annexin A10	11199	ANXA10	NM_007193	-0.0675
annexin A11	311	ANXA11	NM_001157	-0.0775
annexin A13	312	ANXA13	NM_004306	-0.96375
annexin A2	302	ANXA2	NM_004039	-0.6575
annexin A3	306	ANXA3	NM_005139	-0.045
annexin A4	307	ANXA4	NM_001153	0.06425
annexin A5	308	ANXA5	NM_001154	0.085
annexin A6	309	ANXA6	NM_001155	0.41375
annexin A7	310	ANXA7	NM_001156	0.4425
annexin A8-like 2	244	ANXA8L2	NM_001630	-0.0525
annexin A9	8416	ANXA9	NM_003568	0.3575
antagonist of mitotic exit network 1 homolog (S. cerevisiae)	196394	AMN1	NM_207337	0.40125
anterior gradient homolog 2 (Xenopus laevis)	10551	AGR2	NM_006408	1.49
anterior gradient homolog 3 (Xenopus laevis)	155465	AGR3	NM_176813	-0.39175
anterior pharynx defective 1 homolog A (C. elegans)	51107	APH1A	NM_016022	0.1485
anterior pharynx defective 1 homolog B (C. elegans)	83464	APH1B	NM_031301	0.5155
anthrax toxin receptor 1	84168	ANTXR1	NM_018153	0.8185
anthrax toxin receptor 2	118429	ANTXR2	NM_058172	-0.858
anti-Mullerian hormone receptor, type II	269	AMHR2	NM_020547	-0.5125
antigen identified by monoclonal antibody Ki-67	4288	MKI67	NM_002417	-0.07125
antigen p97 (melanoma associated) identified by monoclonal antibodies 133.2 and 96.5	4241	MFI2	NM_005929	0.16
antizyme inhibitor 1	51582	AZIN1	NM_015878	-1.83
AP2 associated kinase 1	22848	AAK1	NM_014911	-0.9075
APAF1 interacting protein	51074	APIP	NM_015957	-0.42875
APC11 anaphase promoting complex subunit 11 homolog (yeast)	51529	ANAPC11	NM_016476	3.59975
apelin, AGTRL1 ligand	8862	APLN	NM_017413	-0.05625
APEX nuclease (apurinic/apyrimidinic endonuclease) 2	27301	APEX2	NM_014481	0.0525
APEX nuclease (multifunctional DNA repair enzyme) 1	328	APEX1	NM_001641	-0.64
APOBEC1 complementation factor	29974	A1CF	NM_014576	0.555
apolipoprotein A-I	335	APOA1	NM_000039	0.35
apolipoprotein A-I binding protein	128240	APOA1BP	NM_144772	0.2125
apolipoprotein A-II	336	APOA2	NM_001643	0.5375
apolipoprotein A-IV	337	APOA4	NM_000482	-0.77
apolipoprotein A-V	116519	APOA5	NM_052968	0.3875
apolipoprotein B (including Ag(x) antigen)	338	APOB	NM_000384	0.5925
apolipoprotein B mRNA editing enzyme, catalytic polypeptide 1	339	APOBEC1	NM_001644	-0.6625
apolipoprotein B mRNA editing enzyme, catalytic polypeptide-like 2	10930	APOBEC2	NM_006789	1.6
apolipoprotein B mRNA editing enzyme, catalytic polypeptide-like 3A	200315	APOBEC3A	NM_145699	-0.945
apolipoprotein B mRNA editing enzyme, catalytic polypeptide-like 3B	9582	APOBEC3B	NM_004900	0.1825
apolipoprotein B mRNA editing enzyme, catalytic polypeptide-like 3C	27350	APOBEC3C	NM_014508	-0.175
apolipoprotein B mRNA editing enzyme, catalytic polypeptide-like 3D (putative)	140564	APOBEC3D	AL022318	-1.885
apolipoprotein B mRNA editing enzyme, catalytic polypeptide-like 3G	60489	APOBEC3G	NM_021822	0.14
apolipoprotein B mRNA editing enzyme, catalytic polypeptide-like 3H	164668	APOBEC3H	NM_181773	-0.49475
apolipoprotein B mRNA editing enzyme, catalytic polypeptide-like 4 (putative)	403314	APOBEC4	NM_203454	0.859
apolipoprotein B48 receptor	55911	APOB48R	NM_018690	0.31
apolipoprotein C-I	341	APOC1	NM_001645	-0.2275
apolipoprotein C-II	344	APOC2	NM_000483	0.1375
apolipoprotein C-III	345	APOC3	NM_000040	0.4625
apolipoprotein C-IV	346	APOC4	NM_001646	0.245
apolipoprotein D	347	APOD	NM_001647	-0.885
apolipoprotein E	348	APOE	NM_000041	0.17
apolipoprotein F	319	APOF	NM_001638	1.3775
apolipoprotein H (beta-2-glycoprotein I)	350	APOH	NM_000042	0.665
apolipoprotein L domain containing 1	81575	APOLD1	NM_030817	-0.877
apolipoprotein L, 1	8542	APOL1	NM_003661	-1.2575
apolipoprotein L, 2	23780	APOL2	NM_030882	-0.6505
apolipoprotein L, 3	80833	APOL3	NM_145640	1.4925
apolipoprotein L, 4	80832	APOL4	NM_030643	-0.4925
apolipoprotein L, 5	80831	APOL5	NM_030642	0.23725
apolipoprotein L, 6	80830	APOL6	NM_030641	-0.407
apolipoprotein M	55937	APOM	NM_019101	0.49
apolipoprotein O	79135	APOO	NM_024122	0.4645
apolipoprotein O-like	139322	APOOL	NM_198450	-0.77475
apoptosis antagonizing transcription factor	26574	AATF	NM_012138	-0.69
apoptosis inhibitor	59347	FKSG2	NM_021631	-0.19925
apoptosis inhibitor 5	8539	API5	NM_006595	0.5025
apoptosis-associated tyrosine kinase	9625	AATK	XM_927215; NM_001080395; XM_375495	0.09
apoptosis-inducing factor, mitochondrion-associated, 1	9131	AIFM1	NM_004208	-0.9475
apoptosis-inducing factor, mitochondrion-associated, 2	84883	AIFM2	NM_032797	0.3125
apoptosis-inducing factor, mitochondrion-associated, 3	150209	AIFM3	NM_144704	0.7
apoptosis, caspase activation inhibitor	57099	AVEN	NM_020371	0.4125
apoptotic chromatin condensation inducer 1	22985	ACIN1	NM_014977	0.4475
apoptotic peptidase activating factor 1	317	APAF1	NM_001160	-0.9365
aprataxin	54840	APTX	NM_175069	-0.0125
aquaporin 1 (Colton blood group)	358	AQP1	NM_000385	0.7575
aquaporin 10	89872	AQP10	NM_080429	-0.41
aquaporin 11	282679	AQP11	NM_173039	0.2475
aquaporin 12A	375318	AQP12A	NM_198998	1.802
aquaporin 2 (collecting duct)	359	AQP2	NM_000486	1.1325
aquaporin 3 (Gill blood group)	360	AQP3	NM_004925	3.4625
aquaporin 4	361	AQP4	NM_001650	0.9275
aquaporin 5	362	AQP5	NM_001651	-0.035
aquaporin 6, kidney specific	363	AQP6	NM_001652	-0.83
aquaporin 7	364	AQP7	NM_001170	-0.4625
aquaporin 8	343	AQP8	NM_001169	-1.12
aquaporin 9	366	AQP9	NM_020980	0.915
aquarius homolog (mouse)	9716	AQR	NM_014691	2.1955
arachidonate 12-lipoxygenase	239	ALOX12	NM_000697	-0.1675
arachidonate 12-lipoxygenase, 12R type	242	ALOX12B	NM_001139	-0.8
arachidonate 15-lipoxygenase	246	ALOX15	NM_001140	-0.5775
arachidonate 15-lipoxygenase, type B	247	ALOX15B	NM_001141	-0.6375
arachidonate 5-lipoxygenase	240	ALOX5	NM_000698	-0.765
arachidonate 5-lipoxygenase-activating protein	241	ALOX5AP	NM_001629	-0.405
arachidonate lipoxygenase 3	59344	ALOXE3	NM_021628	0.04
archaelysin family metallopeptidase 1	155185	AMZ1	XM_166532	-0.25725
archaelysin family metallopeptidase 2	51321	AMZ2	NM_016627	-0.65825
archain 1	372	ARCN1	NM_001655	-1.86625
ARD1 homolog A, N-acetyltransferase (S. cerevisiae)	8260	ARD1A	NM_003491	1.3075
ARD1 homolog B (S. cerevisiae)	84779	ARD1B	XM_352953	-1.6835
arginase, liver	383	ARG1	NM_000045	-0.2
arginase, type II	384	ARG2	NM_001172	0.58
arginine and glutamate rich 1	55082	ARGLU1	NM_018011	-0.0975
arginine decarboxylase	113451	ADC	NM_052998	0.305
arginine vasopressin (neurophysin II, antidiuretic hormone, diabetes insipidus, neurohypophyseal)	551	AVP	NM_000490	0.015
arginine vasopressin receptor 1A	552	AVPR1A	NM_000706	-1.2875
arginine vasopressin receptor 1B	553	AVPR1B	NM_000707	3.1925
arginine vasopressin receptor 2 (nephrogenic diabetes insipidus)	554	AVPR2	NM_000054	1.1425
arginine vasopressin-induced 1	60370	AVPI1	NM_021732	0.81025
arginine-glutamic acid dipeptide (RE) repeats	473	RERE	NM_012102	2.57
arginine-rich, mutated in early stage tumors	7873	ARMET	NM_006010	-0.4675
arginine/serine-rich coiled-coil 1	51319	RSRC1	NM_016625	0.7735
arginine/serine-rich coiled-coil 2	65117	RSRC2	NM_023012	-1.07325
argininosuccinate lyase	435	ASL	NM_000048	-0.005
argininosuccinate synthetase 1	445	ASS1	NM_000050	-0.03
arginyl aminopeptidase (aminopeptidase B)	6051	RNPEP	NM_020216	-0.3755
arginyl aminopeptidase (aminopeptidase B)-like 1	57140	RNPEPL1	NM_018226	1.0475
arginyl-tRNA synthetase	5917	RARS	NM_002887	0.575
arginyl-tRNA synthetase 2, mitochondrial	57038	RARS2	NM_020320	-0.93
arginyltransferase 1	11101	ATE1	NM_007041	-0.5125
ARHGEF5-like	445328	FLJ43692	NM_001003702	0.263
ariadne homolog 2 (Drosophila)	10425	ARIH2	NM_006321	0.49575
ariadne homolog, ubiquitin-conjugating enzyme E2 binding protein, 1 (Drosophila)	25820	ARIH1	NM_005744	-0.59025
ariadne homolog, ubiquitin-conjugating enzyme E2 binding protein, 1 (Drosophila)	25820	ARIH1	NM_005744	0.37475
aristaless related homeobox	170302	ARX	NM_139058	1.5175
aristaless-like homeobox 3	257	ALX3	NM_006492	0.4275
aristaless-like homeobox 4	60529	ALX4	NM_021926	-1.7425
armadillo repeat containing 1	55156	ARMC1	NM_018120	0.169
armadillo repeat containing 10	83787	ARMC10	NM_031905	3.0075
armadillo repeat containing 2	84071	ARMC2	NM_032131	0.2625
armadillo repeat containing 3	219681	ARMC3	NM_173081	0.1225
armadillo repeat containing 4	55130	ARMC4	NM_018076	0.018
armadillo repeat containing 5	79798	ARMC5	NM_024742	0.91475
armadillo repeat containing 6	93436	ARMC6	NM_033415	-1.075
armadillo repeat containing 7	79637	ARMC7	NM_024585	-0.2485
armadillo repeat containing 8	25852	ARMC8	NM_014154	-0.82225
armadillo repeat containing 9	80210	ARMC9	NM_025139	-2.3095
armadillo repeat containing, X-linked 1	51309	ARMCX1	NM_016608	0.26625
armadillo repeat containing, X-linked 2	9823	ARMCX2	NM_014782	-0.0845
armadillo repeat containing, X-linked 3	51566	ARMCX3	NM_016607	-0.405
armadillo repeat containing, X-linked 5	64860	ARMCX5	NM_022838	-0.18225
armadillo repeat containing, X-linked 6	54470	ARMCX6	NM_019007	-0.149
armadillo repeat gene deletes in velocardiofacial syndrome	421	ARVCF	NM_001670	0.05425
ARP1 actin-related protein 1 homolog A, centractin alpha (yeast)	10121	ACTR1A	NM_005736	5.12
ARP1 actin-related protein 1 homolog B, centractin beta (yeast)	10120	ACTR1B	NM_005735	0.375
ARP2 actin-related protein 2 homolog (yeast)	10097	ACTR2	NM_005722	0.4175
ARP3 actin-related protein 3 homolog (yeast)	10096	ACTR3	NM_005721	0.5325
ARP3 actin-related protein 3 homolog B (yeast)	57180	ACTR3B	NM_020445	-0.28125
ARP5 actin-related protein 5 homolog (yeast)	79913	ACTR5	NM_024855	-0.855
ARP6 actin-related protein 6 homolog (yeast)	64431	ACTR6	NM_022496	-0.24925
arrestin 3, retinal (X-arrestin)	407	ARR3	NM_004312	-0.49225
arrestin domain containing 1	92714	ARRDC1	NM_152285	5.9655
arrestin domain containing 2	27106	ARRDC2	NM_015683	1.7675
arrestin domain containing 3	57561	ARRDC3	NM_020801	-0.50375
arrestin domain containing 4	91947	ARRDC4	NM_183376	0.955
arrestin, beta 1	408	ARRB1	NM_004041	1.2075
arrestin, beta 2	409	ARRB2	NM_004313	0.371
arsA arsenite transporter, ATP-binding, homolog 1 (bacterial)	439	ASNA1	NM_004317	-1.245
arsenic (+3 oxidation state) methyltransferase	57412	AS3MT	NM_020682	0.58
artemin	9048	ARTN	NM_003976	0.88
ARV1 homolog (S. cerevisiae)	64801	ARV1	NM_022786	0.8175
aryl hydrocarbon receptor	196	AHR	NM_001621	-0.1175
aryl hydrocarbon receptor interacting protein	9049	AIP	NM_003977	3.8125
aryl hydrocarbon receptor interacting protein-like 1	23746	AIPL1	NM_014336	-0.6975
aryl hydrocarbon receptor nuclear translocator	405	ARNT	NM_001668	1.94
aryl hydrocarbon receptor nuclear translocator-like	406	ARNTL	NM_001178	0.745
aryl hydrocarbon receptor nuclear translocator-like 2	56938	ARNTL2	NM_020183	0.0425
aryl-hydrocarbon receptor nuclear translocator 2	9915	ARNT2	NM_014862	0.45
aryl-hydrocarbon receptor repressor	57491	AHRR	NM_020731	-0.4365
arylacetamide deacetylase (esterase)	13	AADAC	NM_001086	0.2075
arylacetamide deacetylase-like 1	57552	AADACL1	NM_020792	-0.325
arylacetamide deacetylase-like 2	344752	AADACL2	NM_207365	0.3165
arylacetamide deacetylase-like 4	343066	AADACL4	XM_291392	-0.11175
arylalkylamine N-acetyltransferase	15	AANAT	NM_001088	0.28
arylsulfatase A	410	ARSA	NM_000487	1.405
arylsulfatase B	411	ARSB	NM_000046	1.56
arylsulfatase D	414	ARSD	NM_001669	0.055
arylsulfatase E (chondrodysplasia punctata 1)	415	ARSE	NM_000047	0.495
arylsulfatase F	416	ARSF	NM_004042	-1.435
arylsulfatase family, member H	347527	ARSH	XM_293401	0.265
arylsulfatase family, member I	340075	ARSI	XM_291139	0.5475
arylsulfatase family, member J	79642	ARSJ	NM_024590	0.8375
arylsulfatase family, member K	153642	ARSK	NM_198150	1.57
arylsulfatase G	22901	ARSG	NM_014960	-1.3475
ASF1 anti-silencing function 1 homolog A (S. cerevisiae)	25842	ASF1A	NM_014034	-0.3525
ASF1 anti-silencing function 1 homolog B (S. cerevisiae)	55723	ASF1B	NM_018154	0.3125
ash1 (absent, small, or homeotic)-like (Drosophila)	55870	ASH1L	NM_018489	0.56
ash2 (absent, small, or homeotic)-like (Drosophila)	9070	ASH2L	NM_004674	0.7225
asialoglycoprotein receptor 1	432	ASGR1	NM_001671	1.0475
asialoglycoprotein receptor 2	433	ASGR2	NM_001181	0.24
asp (abnormal spindle) homolog, microcephaly associated (Drosophila)	259266	ASPM	NM_018136	1.17175
asparaginase like 1	80150	ASRGL1	NM_025080	-1.31
asparagine synthetase (glutamine-hydrolyzing)	440	ASNS	NM_001673	0.7725
asparagine synthetase domain containing 1	54529	ASNSD1	NM_019048	-0.245
asparagine-linked glycosylation 1 homolog (S. cerevisiae, beta-1,4-mannosyltransferase)	56052	ALG1	NM_019109	-1.265
asparagine-linked glycosylation 10 homolog (yeast, alpha-1,2-glucosyltransferase)	84920	ALG10	NM_032834	-0.8225
asparagine-linked glycosylation 10 homolog B (yeast, alpha-1,2-glucosyltransferase)	144245	ALG10B	XM_047770	0.385
asparagine-linked glycosylation 11 homolog (S. cerevisiae, alpha-1,2-mannosyltransferase)	440138	ALG11	NM_001004127	0.42175
asparagine-linked glycosylation 12 homolog (S. cerevisiae, alpha-1,6-mannosyltransferase)	79087	ALG12	NM_024105	-0.72
asparagine-linked glycosylation 13 homolog (S. cerevisiae)	55849	ALG13	NM_018466	0.14875
asparagine-linked glycosylation 14 homolog (S. cerevisiae)	199857	ALG14	NM_144988	0.81875
asparagine-linked glycosylation 2 homolog (S. cerevisiae, alpha-1,3-mannosyltransferase)	85365	ALG2	NM_033087	-0.66
asparagine-linked glycosylation 3 homolog (S. cerevisiae, alpha-1,3-mannosyltransferase)	10195	ALG3	NM_005787	0.405
asparagine-linked glycosylation 5 homolog (S. cerevisiae, dolichyl-phosphate beta-glucosyltransferase)	29880	ALG5	NM_013338	1.5575
asparagine-linked glycosylation 6 homolog (S. cerevisiae, alpha-1,3-glucosyltransferase)	29929	ALG6	NM_013339	-1.2
asparagine-linked glycosylation 8 homolog (S. cerevisiae, alpha-1,3-glucosyltransferase)	79053	ALG8	NM_024079	-0.12
asparagine-linked glycosylation 9 homolog (S. cerevisiae, alpha- 1,2-mannosyltransferase)	79796	ALG9	NM_024740	0.6755
asparaginyl-tRNA synthetase	4677	NARS	NM_004539	-1.1775
asparaginyl-tRNA synthetase 2, mitochondrial (putative)	79731	NARS2	NM_024678	-0.3775
aspartate beta-hydroxylase	444	ASPH	NM_004318	-1.16
aspartate beta-hydroxylase domain containing 1	253982	ASPHD1	NM_181718	-0.8015
aspartate beta-hydroxylase domain containing 2	57168	ASPHD2	NM_020437	0.86
aspartic peptidase, retroviral-like 1	151516	ASPRV1	NM_152792	-0.6995
aspartoacylase (aminocyclase) 3	91703	ACY3	NM_080658	0.985
aspartoacylase (Canavan disease)	443	ASPA	NM_000049	-1.105
aspartyl aminopeptidase	23549	DNPEP	NM_012100	0.283
aspartyl-tRNA synthetase	1615	DARS	NM_001349	2.0375
aspartyl-tRNA synthetase 2, mitochondrial	55157	DARS2	NM_018122	0.61875
aspartylglucosaminidase	175	AGA	NM_000027	0.72
asporin	54829	ASPN	NM_017680	-0.11975
astacin-like metallo-endopeptidase (M12 family)	431705	ASTL	NM_001002036	0.7025
asteroid homolog 1 (Drosophila)	28990	ASTE1	NM_014065	-0.391
astrotactin 1	460	ASTN1	NM_004319	-0.35725
astrotactin 2	23245	ASTN2	NM_014010	1.8525
AT hook containing transcription factor 1	25909	AHCTF1	NM_015446	-0.2425
AT hook, DNA binding motif, containing 1	27245	AHDC1	XM_372774	-0.6795
AT rich interactive domain 1A (SWI-like)	8289	ARID1A	NM_018450	0.42
AT rich interactive domain 1B (SWI1-like)	57492	ARID1B	NM_017519	-1.01
AT rich interactive domain 2 (ARID, RFX-like)	196528	ARID2	XM_370690	0.13075
AT rich interactive domain 3A (BRIGHT-like)	1820	ARID3A	NM_005224	-2.59
AT rich interactive domain 3B (BRIGHT-like)	10620	ARID3B	NM_006465	-0.14325
AT rich interactive domain 3C (BRIGHT-like)	138715	ARID3C	XM_071061	-0.253
AT rich interactive domain 4A (RBP1-like)	5926	ARID4A	NM_023001	0.1275
AT rich interactive domain 4B (RBP1-like)	51742	ARID4B	NM_016374	0.977
AT rich interactive domain 5A (MRF1-like)	10865	ARID5A	NM_212481	0.23375
AT rich interactive domain 5B (MRF1-like)	84159	ARID5B	XM_084482	-0.015
AT-hook transcription factor	80709	AKNA	NM_030767	2.01225
ataxia telangiectasia and Rad3 related	545	ATR	NM_001184	0.4
ataxia telangiectasia mutated	472	ATM	NM_138293; NM_138292	0.5375
ataxia, cerebellar, Cayman type (caytaxin)	85300	ATCAY	NM_033064	-0.40025
ataxin 1	6310	ATXN1	NM_000332	-0.60325
ataxin 10	25814	ATXN10	NM_013236	0.65425
ataxin 2	6311	ATXN2	NM_002973	1.23125
ataxin 2-binding protein 1	54715	A2BP1	NM_018723	0.095
ataxin 2-like	11273	ATXN2L	NM_007245	0.0145
ataxin 3	4287	ATXN3	NM_004993	-0.5
ataxin 7	6314	ATXN7	NM_000333	0.2765
ataxin 7-like 1	222255	ATXN7L1	NM_152749	0.0705
ataxin 7-like 2	127002	ATXN7L2	NM_153340	0.167
ATG10 autophagy related 10 homolog (S. cerevisiae)	83734	ATG10	NM_031482	-0.14325
ATG12 autophagy related 12 homolog (S. cerevisiae)	9140	ATG12	NM_004707	-0.135
ATG16 autophagy related 16-like 1 (S. cerevisiae)	55054	ATG16L1	NM_017974	0.125
ATG16 autophagy related 16-like 2 (S. cerevisiae)	89849	ATG16L2	XM_058426	1.14025
ATG2 autophagy related 2 homolog A (S. cerevisiae)	23130	ATG2A	XM_290517	0.89
ATG2 autophagy related 2 homolog B (S. cerevisiae)	55102	ATG2B	NM_018036	0.095
ATG4 autophagy related 4 homolog A (S. cerevisiae)	115201	ATG4A	NM_052936	-0.338
ATG4 autophagy related 4 homolog B (S. cerevisiae)	23192	ATG4B	NM_013325	-0.096
ATG4 autophagy related 4 homolog C (S. cerevisiae)	84938	ATG4C	NM_032852	0.68
ATG4 autophagy related 4 homolog D (S. cerevisiae)	84971	ATG4D	NM_032885	-0.735
ATG5 autophagy related 5 homolog (S. cerevisiae)	9474	ATG5	NM_004849	1.4725
ATG7 autophagy related 7 homolog (S. cerevisiae)	10533	ATG7	NM_006395	2.2325
ATG9 autophagy related 9 homolog A (S. cerevisiae)	79065	ATG9A	NM_024085	-0.435
ATG9 autophagy related 9 homolog B (S. cerevisiae)	285973	ATG9B	NM_173681	0.155
ATH1, acid trehalase-like 1 (yeast)	80162	ATHL1	NM_025092	1.3175
atlastin 3	25923	ATL3	NM_015459	0.0045
ATM interactor	23300	ATMIN	XM_375375	-0.90925
atonal homolog 1 (Drosophila)	474	ATOH1	NM_005172	0.68525
atonal homolog 7 (Drosophila)	220202	ATOH7	NM_145178	-0.51
atonal homolog 8 (Drosophila)	84913	ATOH8	NM_032827	-0.46425
ATP binding domain 1 family, member B	54707	ATPBD1B	NM_018066	0.407
ATP binding domain 1 family, member C	51184	ATPBD1C	NM_016301	0.02575
ATP binding domain 3	90353	ATPBD3	NM_145232	1.02175
ATP binding domain 4	89978	ATPBD4	NM_080650	-0.894
ATP citrate lyase	47	ACLY	NM_001096	0.135
ATP synthase mitochondrial F1 complex assembly factor 1	64756	ATPAF1	NM_022745	0.28
ATP synthase mitochondrial F1 complex assembly factor 2	91647	ATPAF2	NM_145691	0.207
ATP synthase, H+ transporting, mitochondrial F0 complex, subunit B1	515	ATP5F1	NM_001688	-0.095
ATP synthase, H+ transporting, mitochondrial F0 complex, subunit C1 (subunit 9)	516	ATP5G1	NM_005175	0.0765
ATP synthase, H+ transporting, mitochondrial F0 complex, subunit C2 (subunit 9)	517	ATP5G2	NM_005176	0.12
ATP synthase, H+ transporting, mitochondrial F0 complex, subunit C3 (subunit 9)	518	ATP5G3	NM_001689	0.1025
ATP synthase, H+ transporting, mitochondrial F0 complex, subunit d	10476	ATP5H	NM_006356	0.0525
ATP synthase, H+ transporting, mitochondrial F0 complex, subunit E	521	ATP5I	NM_007100	-0.486
ATP synthase, H+ transporting, mitochondrial F0 complex, subunit F6	522	ATP5J	NM_001685	-2.1525
ATP synthase, H+ transporting, mitochondrial F0 complex, subunit G	10632	ATP5L	NM_006476	0.21625
ATP synthase, H+ transporting, mitochondrial F0 complex, subunit s (factor B)	27109	ATP5S	NM_015684	0.10325
ATP synthase, H+ transporting, mitochondrial F1 complex, alpha subunit 1, cardiac muscle	498	ATP5A1	NM_004046	-1.0775
ATP synthase, H+ transporting, mitochondrial F1 complex, beta polypeptide	506	ATP5B	NM_001686	-0.075
ATP synthase, H+ transporting, mitochondrial F1 complex, delta subunit	513	ATP5D	NM_001687	-0.073
ATP synthase, H+ transporting, mitochondrial F1 complex, epsilon subunit	514	ATP5E	NM_006886	1.605
ATP synthase, H+ transporting, mitochondrial F1 complex, gamma polypeptide 1	509	ATP5C1	NM_005174	0.925
ATP synthase, H+ transporting, mitochondrial F1 complex, O subunit (oligomycin sensitivity conferring protein)	539	ATP5O	NM_001697	0.8975
ATP-binding cassette, sub-family A (ABC1), member 1	19	ABCA1	NM_005502	0.055
ATP-binding cassette, sub-family A (ABC1), member 10	10349	ABCA10	NM_080282	1.26
ATP-binding cassette, sub-family A (ABC1), member 12	26154	ABCA12	NM_015657	0.3975
ATP-binding cassette, sub-family A (ABC1), member 13	154664	ABCA13	NM_152701	0.4575
ATP-binding cassette, sub-family A (ABC1), member 2	20	ABCA2	NM_001606	-0.365
ATP-binding cassette, sub-family A (ABC1), member 3	21	ABCA3	NM_001089	0.0375
ATP-binding cassette, sub-family A (ABC1), member 4	24	ABCA4	NM_000350	1.195
ATP-binding cassette, sub-family A (ABC1), member 5	23461	ABCA5	NM_018672	-1.295
ATP-binding cassette, sub-family A (ABC1), member 6	23460	ABCA6	NM_080284	0.1775
ATP-binding cassette, sub-family A (ABC1), member 7	10347	ABCA7	NM_019112	-0.2725
ATP-binding cassette, sub-family A (ABC1), member 8	10351	ABCA8	NM_007168	0.965
ATP-binding cassette, sub-family A (ABC1), member 9	10350	ABCA9	NM_080283	1.0975
ATP-binding cassette, sub-family B (MDR/TAP), member 1	5243	ABCB1	NM_000927	0.1725
ATP-binding cassette, sub-family B (MDR/TAP), member 10	23456	ABCB10	NM_012089	0.7
ATP-binding cassette, sub-family B (MDR/TAP), member 11	8647	ABCB11	NM_003742	-0.16
ATP-binding cassette, sub-family B (MDR/TAP), member 4	5244	ABCB4	NM_000443	1.0625
ATP-binding cassette, sub-family B (MDR/TAP), member 5	340273	ABCB5	NM_178559	-0.825
ATP-binding cassette, sub-family B (MDR/TAP), member 6	10058	ABCB6	NM_005689	-1.325
ATP-binding cassette, sub-family B (MDR/TAP), member 7	22	ABCB7	NM_004299	0.3425
ATP-binding cassette, sub-family B (MDR/TAP), member 8	11194	ABCB8	NM_007188	0.28
ATP-binding cassette, sub-family B (MDR/TAP), member 9	23457	ABCB9	NM_019624	0.2275
ATP-binding cassette, sub-family C (CFTR/MRP), member 1	4363	ABCC1	NM_004996	1.1575
ATP-binding cassette, sub-family C (CFTR/MRP), member 10	89845	ABCC10	NM_033450	0.53
ATP-binding cassette, sub-family C (CFTR/MRP), member 11	85320	ABCC11	NM_032583	0.69
ATP-binding cassette, sub-family C (CFTR/MRP), member 12	94160	ABCC12	NM_033226	2.13
ATP-binding cassette, sub-family C (CFTR/MRP), member 2	1244	ABCC2	NM_000392	-1.1375
ATP-binding cassette, sub-family C (CFTR/MRP), member 3	8714	ABCC3	NM_003786	0.335
ATP-binding cassette, sub-family C (CFTR/MRP), member 4	10257	ABCC4	NM_005845	-1.125
ATP-binding cassette, sub-family C (CFTR/MRP), member 5	10057	ABCC5	NM_005688	-0.0725
ATP-binding cassette, sub-family C (CFTR/MRP), member 6	368	ABCC6	NM_001171	0.8475
ATP-binding cassette, sub-family C (CFTR/MRP), member 8	6833	ABCC8	NM_000352	0.4525
ATP-binding cassette, sub-family C (CFTR/MRP), member 9	10060	ABCC9	NM_005691	-0.1975
ATP-binding cassette, sub-family D (ALD), member 1	215	ABCD1	NM_000033	-0.195
ATP-binding cassette, sub-family D (ALD), member 2	225	ABCD2	NM_005164	-0.8625
ATP-binding cassette, sub-family D (ALD), member 3	5825	ABCD3	NM_002858	0.01
ATP-binding cassette, sub-family D (ALD), member 4	5826	ABCD4	NM_005050	0.06
ATP-binding cassette, sub-family E (OABP), member 1	6059	ABCE1	NM_002940	-2.245
ATP-binding cassette, sub-family F (GCN20), member 1	23	ABCF1	NM_001090	-0.82
ATP-binding cassette, sub-family F (GCN20), member 2	10061	ABCF2	NM_005692	-0.2125
ATP-binding cassette, sub-family F (GCN20), member 3	55324	ABCF3	NM_018358	-1.115
ATP-binding cassette, sub-family G (WHITE), member 1	9619	ABCG1	NM_004915	0.01
ATP-binding cassette, sub-family G (WHITE), member 2	9429	ABCG2	NM_004827	-0.15
ATP-binding cassette, sub-family G (WHITE), member 4	64137	ABCG4	NM_022169	-1.0375
ATP-binding cassette, sub-family G (WHITE), member 5 (sterolin 1)	64240	ABCG5	NM_022436	-0.1375
ATP-binding cassette, sub-family G (WHITE), member 8 (sterolin 2)	64241	ABCG8	NM_022437	-0.4425
ATP/GTP binding protein 1	23287	AGTPBP1	NM_015239	0.2095
ATP/GTP binding protein-like 1	123624	AGBL1	NM_152336	-0.0385
ATP/GTP binding protein-like 2	79841	AGBL2	NM_024783	-0.4325
ATP/GTP binding protein-like 3	340351	AGBL3	XM_371952	0.18875
ATP/GTP binding protein-like 4	84871	AGBL4	NM_032785	0.6055
ATP/GTP binding protein-like 5	60509	AGBL5	NM_021831	1.4585
ATP5S-like	55101	ATP5SL	NM_018035	-0.2575
ATPase family, AAA domain containing 1	84896	ATAD1	NM_032810	-0.125
ATPase family, AAA domain containing 2	29028	ATAD2	NM_014109	0.4075
ATPase family, AAA domain containing 3A	55210	ATAD3A	NM_018188	-0.53575
ATPase family, AAA domain containing 3B	83858	ATAD3B	NM_031921	-1.10675
ATPase family, AAA domain containing 3C	219293	ATAD3C	NM_198466	0.2315
ATPase family, AAA domain containing 4	79170	ATAD4	NM_024320	0.05
ATPase family, AAA domain containing 5	79915	ATAD5	NM_024857	2.41875
ATPase inhibitory factor 1	93974	ATPIF1	NM_016311	-0.4525
ATPase type 13A1	57130	ATP13A1	NM_020410	-1.7925
ATPase type 13A2	23400	ATP13A2	NM_022089	-0.9925
ATPase type 13A3	79572	ATP13A3	NM_024524	1
ATPase type 13A4	84239	ATP13A4	NM_032279	-0.915
ATPase, (Na+)/K+ transporting, beta 4 polypeptide	23439	ATP1B4	NM_012069	0.375
ATPase, aminophospholipid transporter (APLT), class I, type 8A, member 1	10396	ATP8A1	NM_006095	0.305
ATPase, aminophospholipid transporter-like, class I, type 8A, member 2	51761	ATP8A2	NM_016529	0.1975
ATPase, Ca++ transporting, cardiac muscle, fast twitch 1	487	ATP2A1	NM_004320	-0.02
ATPase, Ca++ transporting, cardiac muscle, slow twitch 2	488	ATP2A2	NM_001681	-0.51
ATPase, Ca++ transporting, plasma membrane 1	490	ATP2B1	NM_001682	-0.145
ATPase, Ca++ transporting, plasma membrane 2	491	ATP2B2	NM_001683	2.16
ATPase, Ca++ transporting, plasma membrane 3	492	ATP2B3	NM_021949	-0.47
ATPase, Ca++ transporting, plasma membrane 4	493	ATP2B4	NM_001684	5.15
ATPase, Ca++ transporting, type 2C, member 1	27032	ATP2C1	NM_014382	-3.29
ATPase, Ca++ transporting, type 2C, member 2	9914	ATP2C2	NM_014861	0.62
ATPase, Ca++ transporting, ubiquitous	489	ATP2A3	NM_005173	1.475
ATPase, class I, type 8B, member 1	5205	ATP8B1	NM_005603	1.145
ATPase, class I, type 8B, member 2	57198	ATP8B2	NM_020452	0.2675
ATPase, class I, type 8B, member 3	148229	ATP8B3	NM_138813	0.69
ATPase, class I, type 8B, member 4	79895	ATP8B4	XM_370863	0.3625
ATPase, class II, type 9A	10079	ATP9A	XM_030577	-1.235
ATPase, class II, type 9B	374868	ATP9B	NM_198531	0.09
ATPase, class V, type 10A	57194	ATP10A	NM_024490	0.3125
ATPase, class V, type 10D	57205	ATP10D	NM_020453	-1.25
ATPase, class VI, type 11A	23250	ATP11A	XM_085028	0.37
ATPase, class VI, type 11B	23200	ATP11B	XM_087254	-0.0175
ATPase, class VI, type 11C	286410	ATP11C	NM_173694	-2.44
ATPase, Cu++ transporting, alpha polypeptide (Menkes syndrome)	538	ATP7A	NM_000052	-0.4575
ATPase, Cu++ transporting, beta polypeptide	540	ATP7B	NM_000053	1.595
ATPase, H+ transporting V0 subunit e2	155066	ATP6V0E2	XM_088142	-0.0805
ATPase, H+ transporting, lysosomal 13kDa, V1 subunit G1	9550	ATP6V1G1	NM_004888	1.3575
ATPase, H+ transporting, lysosomal 13kDa, V1 subunit G2	534	ATP6V1G2	NM_130463	0.5825
ATPase, H+ transporting, lysosomal 13kDa, V1 subunit G3	127124	ATP6V1G3	NM_133262	-0.75
ATPase, H+ transporting, lysosomal 14kDa, V1 subunit F	9296	ATP6V1F	NM_004231	0.475
ATPase, H+ transporting, lysosomal 16kDa, V0 subunit c	527	ATP6V0C	NM_001694	-0.65
ATPase, H+ transporting, lysosomal 21kDa, V0 subunit b	533	ATP6V0B	NM_004047	-0.0175
ATPase, H+ transporting, lysosomal 31kDa, V1 subunit E1	529	ATP6V1E1	NM_001696	-1.24
ATPase, H+ transporting, lysosomal 31kDa, V1 subunit E2	90423	ATP6V1E2	NM_080653	0.8025
ATPase, H+ transporting, lysosomal 34kDa, V1 subunit D	51382	ATP6V1D	NM_015994	-1.155
ATPase, H+ transporting, lysosomal 38kDa, V0 subunit d1	9114	ATP6V0D1	NM_004691	-0.71
ATPase, H+ transporting, lysosomal 38kDa, V0 subunit d2	245972	ATP6V0D2	NM_152565	-0.5575
ATPase, H+ transporting, lysosomal 42kDa, V1 subunit C1	528	ATP6V1C1	NM_001695	0.87
ATPase, H+ transporting, lysosomal 42kDa, V1 subunit C2	245973	ATP6V1C2	NM_144583	-0.5675
ATPase, H+ transporting, lysosomal 50/57kDa, V1 subunit H	51606	ATP6V1H	NM_015941	0.0925
ATPase, H+ transporting, lysosomal 56/58kDa, V1 subunit B1 (Renal tubular acidosis with deafness)	525	ATP6V1B1	NM_001692	1.32
ATPase, H+ transporting, lysosomal 56/58kDa, V1 subunit B2	526	ATP6V1B2	NM_001693	0.9075
ATPase, H+ transporting, lysosomal 70kDa, V1 subunit A	523	ATP6V1A	NM_001690	-0.1825
ATPase, H+ transporting, lysosomal 9kDa, V0 subunit e1	8992	ATP6V0E1	NM_003945	-0.2675
ATPase, H+ transporting, lysosomal accessory protein 1	537	ATP6AP1	NM_001183	1.85
ATPase, H+ transporting, lysosomal accessory protein 2	10159	ATP6AP2	NM_005765	1.025
ATPase, H+ transporting, lysosomal V0 subunit a1	535	ATP6V0A1	NM_005177	0.6625
ATPase, H+ transporting, lysosomal V0 subunit a2	23545	ATP6V0A2	NM_012463	0.005
ATPase, H+ transporting, lysosomal V0 subunit a4	50617	ATP6V0A4	NM_020632	-0.48
ATPase, H+/K+ exchanging, alpha polypeptide	495	ATP4A	NM_000704	0.3875
ATPase, H+/K+ exchanging, beta polypeptide	496	ATP4B	NM_000705	0.48
ATPase, H+/K+ transporting, nongastric, alpha polypeptide	479	ATP12A	NM_001676	-0.72
ATPase, Na+/K+ transporting, alpha 1 polypeptide	476	ATP1A1	NM_000701	-0.01
ATPase, Na+/K+ transporting, alpha 2 (+) polypeptide	477	ATP1A2	NM_000702	-0.4775
ATPase, Na+/K+ transporting, alpha 3 polypeptide	478	ATP1A3	NM_152296	0.245
ATPase, Na+/K+ transporting, alpha 4 polypeptide	480	ATP1A4	NM_144699	-0.9
ATPase, Na+/K+ transporting, beta 1 polypeptide	481	ATP1B1	NM_001677	-0.585
ATPase, Na+/K+ transporting, beta 2 polypeptide	482	ATP1B2	NM_001678	0.955
ATPase, Na+/K+ transporting, beta 3 polypeptide	483	ATP1B3	NM_001679	-0.0775
atrophin 1	1822	ATN1	NM_001940	0.0675
attractin	8455	ATRN	NM_012070	0.0605
attractin-like 1	26033	ATRNL1	NM_207303	0.65425
ATX1 antioxidant protein 1 homolog (yeast)	475	ATOX1	NM_004045	-0.327
AU RNA binding protein/enoyl-Coenzyme A hydratase	549	AUH	NM_001698	-1.0725
aurora kinase A	6790	AURKA	NM_198437; NM_003600	12.4025
aurora kinase A interacting protein 1	54998	AURKAIP1	NM_017900	-0.1425
aurora kinase B	9212	AURKB	NM_004217	0.12
aurora kinase C	6795	AURKC	NM_003160; NM_001015879	-0.7275
autism susceptibility candidate 2	26053	AUTS2	NM_015570	0.13825
autocrine motility factor receptor	267	AMFR	NM_001144	1.35125
autoimmune regulator	326	AIRE	NM_000383	0.44025
autophagy/beclin-1 regulator 1	55626	AMBRA1	XM_370618	0.4675
axin 1	8312	AXIN1	NM_003502	0.01775
axin 2 (conductin, axil)	8313	AXIN2	NM_004655	0.57675
AXIN1 up-regulated 1	64651	AXUD1	NM_033027	-0.63025
AXL receptor tyrosine kinase	558	AXL	NM_001699	-1.4625
azurocidin 1 (cationic antimicrobial protein 37)	566	AZU1	NM_001700	-0.4405
B and T lymphocyte associated	151888	BTLA	NM_181780	1.10875
B cell RAG associated protein	51363	GALNAC4S-6ST	NM_014863	0.3025
B double prime 1, subunit of RNA polymerase III transcription initiation factor IIIB	55814	BDP1	NM_018429	0.515
B lymphoid tyrosine kinase	640	BLK	NM_001715	0.8775
B melanoma antigen family, member 2	85319	BAGE2	NM_182482	0.4475
B melanoma antigen family, member 4	85317	BAGE4	NM_181704	-0.6375
B-box and SPRY domain containing	54836	BSPRY	NM_017688	-0.5225
B-cell CLL/lymphoma 10	8915	BCL10	NM_003921	1.695
B-cell CLL/lymphoma 11A (zinc finger protein)	53335	BCL11A	NM_018014	-0.4425
B-cell CLL/lymphoma 11B (zinc finger protein)	64919	BCL11B	NM_022898	-0.185
B-cell CLL/lymphoma 2	596	BCL2	NM_000633	1.28
B-cell CLL/lymphoma 3	602	BCL3	NM_005178	-1.4725
B-cell CLL/lymphoma 6 (zinc finger protein 51)	604	BCL6	NM_001706	-0.115
B-cell CLL/lymphoma 6, member B (zinc finger protein)	255877	BCL6B	NM_181844	-0.615
B-cell CLL/lymphoma 7A	605	BCL7A	NM_020993	0.53475
B-cell CLL/lymphoma 7B	9275	BCL7B	NM_001707	-0.49525
B-cell CLL/lymphoma 7C	9274	BCL7C	NM_004765	0.08175
B-cell CLL/lymphoma 9	607	BCL9	NM_004326	-0.7975
B-cell CLL/lymphoma 9-like	283149	BCL9L	NM_182557	-0.9175
B-cell linker	29760	BLNK	NM_013314	-0.665
B-cell receptor-associated protein 29	55973	BCAP29	NM_018844	0.4375
B-cell receptor-associated protein 31	10134	BCAP31	NM_005745	5.4875
B-cell scaffold protein with ankyrin repeats 1	55024	BANK1	NM_017935	-0.555
B-cell translocation gene 1, anti-proliferative	694	BTG1	NM_001731	1.125
B-cell translocation gene 4	54766	BTG4	NM_017589	1.17
B9 protein domain 1	27077	B9D1	NM_015681	0.99
B9 protein domain 2	80776	B9D2	NM_030578	0.3575
bactericidal/permeability-increasing protein	671	BPI	NM_001725	1.22
bactericidal/permeability-increasing protein-like 1	80341	BPIL1	NM_025227	-0.0575
bactericidal/permeability-increasing protein-like 2	254240	BPIL2	NM_174932	0.20025
bactericidal/permeability-increasing protein-like 3	128859	BPIL3	NM_174897	0.1025
baculoviral IAP repeat-containing 2	329	BIRC2	NM_001166	0.12525
baculoviral IAP repeat-containing 3	330	BIRC3	NM_001165	-0.13375
baculoviral IAP repeat-containing 4	331	BIRC4	NM_001167	2.10425
baculoviral IAP repeat-containing 5 (survivin)	332	BIRC5	NM_001168	6.4375
baculoviral IAP repeat-containing 6 (apollon)	57448	BIRC6	NM_016252	-0.73475
baculoviral IAP repeat-containing 7 (livin)	79444	BIRC7	NM_022161	1.04475
baculoviral IAP repeat-containing 8	112401	BIRC8	NM_033341	-0.35225
BAH domain and coiled-coil containing 1	57597	BAHCC1	XM_371084	-0.746
BAI1-associated protein 2	10458	BAIAP2	NM_006340	1.075
BAI1-associated protein 2-like 1	55971	BAIAP2L1	NM_018842	-1.22725
BAI1-associated protein 2-like 2	80115	BAIAP2L2	NM_025045	-0.77425
BAI1-associated protein 3	8938	BAIAP3	NM_003933	-0.42
Bardet-Biedl syndrome 1	582	BBS1	NM_024649	0.9425
Bardet-Biedl syndrome 10	79738	BBS10	NM_024685	-1.03275
Bardet-Biedl syndrome 12	166379	BBS12	NM_152618	0.25825
Bardet-Biedl syndrome 2	583	BBS2	NM_031885	0.98
Bardet-Biedl syndrome 4	585	BBS4	NM_033028	1.93675
Bardet-Biedl syndrome 5	129880	BBS5	NM_152384	0.63025
Bardet-Biedl syndrome 7	55212	BBS7	NM_018190	-0.484
Bardet-Biedl syndrome 9	27241	BBS9	NM_014451	-0.643
BarH-like homeobox 1	56751	BARHL1	NM_020064	-0.57725
BarH-like homeobox 2	343472	BARHL2	NM_020063	-0.16275
barrier to autointegration factor 1	8815	BANF1	NM_003860	-0.792
barrier to autointegration factor 2	140836	BANF2	NM_178477	0.625
Bartter syndrome, infantile, with sensorineural deafness (Barttin)	7809	BSND	NM_057176	-0.0325
BARX homeobox 1	56033	BARX1	NM_021570	9.05
BARX homeobox 2	8538	BARX2	NM_003658	0.2525
basal cell adhesion molecule (Lutheran blood group)	4059	BCAM	NM_005581	0.0675
basic charge, Y-linked, 2	9083	BPY2	NM_004678	-0.395
basic charge, Y-linked, 2C	442868	BPY2C	NM_001002761	-0.06925
basic charge, Y-linked, 2C	442868	BPY2C	NM_001002761	1.48
basic helix-loop-helix domain containing, class B, 2	8553	BHLHB2	NM_003670	0.36
basic helix-loop-helix domain containing, class B, 3	79365	BHLHB3	NM_030762	-0.415
basic helix-loop-helix domain containing, class B, 5	27319	BHLHB5	NM_152414	-0.1575
basic helix-loop-helix domain containing, class B, 8	168620	BHLHB8	NM_177455	-1.30475
basic helix-loop-helix domain containing, class B, 9	80823	BHLHB9	NM_030639	-1.139
basic leucine zipper and W2 domains 1	9689	BZW1	NM_014670	-1.0925
basic leucine zipper and W2 domains 2	28969	BZW2	NM_014038	-0.6425
basic leucine zipper nuclear factor 1 (JEM-1)	8548	BLZF1	NM_003666	-0.465
basic leucine zipper transcription factor, ATF-like	10538	BATF	NM_006399	0.1625
basic leucine zipper transcription factor, ATF-like 2	116071	BATF2	NM_138456	1.18575
basic leucine zipper transcription factor, ATF-like 3	55509	BATF3	NM_018664	-0.815
basic transcription factor 3	689	BTF3	NM_001207	-1.855
basic transcription factor 3-like 4	91408	BTF3L4	XM_371577	0.387
basic, immunoglobulin-like variable motif containing	54841	BIVM	NM_017693	0.1975
basigin (Ok blood group)	682	BSG	NM_001728	-0.785
basonuclin 1	646	BNC1	NM_001717	1.07
basonuclin 2	54796	BNC2	NM_017637	0.122
bassoon (presynaptic cytomatrix protein)	8927	BSN	NM_003458	-0.21
BAT2 domain containing 1	23215	BAT2D1	NM_015172	0.6125
BCDIN3 domain containing	144233	BCDIN3D	NM_181708	0.8
BCL2 binding component 3	27113	BBC3	NM_014417	-0.15875
Bcl2 modifying factor	90427	BMF	NM_033503	-0.31825
BCL2-antagonist/killer 1	578	BAK1	NM_001188	-2.01
BCL2-associated agonist of cell death	572	BAD	NM_004322	0.1975
BCL2-associated athanogene	573	BAG1	NM_004323	1.1625
BCL2-associated athanogene 2	9532	BAG2	NM_004282	-0.68
BCL2-associated athanogene 3	9531	BAG3	NM_004281	-1.5475
BCL2-associated athanogene 4	9530	BAG4	NM_004874	-0.9325
BCL2-associated athanogene 5	9529	BAG5	NM_004873	0.41
BCL2-associated transcription factor 1	9774	BCLAF1	NM_014739	-0.185
BCL2-associated X protein	581	BAX	NM_004324	-0.9
BCL2-interacting killer (apoptosis-inducing)	638	BIK	NM_001197	0.76975
BCL2-like 1	598	BCL2L1	NM_138578	-0.2
BCL2-like 10 (apoptosis facilitator)	10017	BCL2L10	NM_020396	0.295
BCL2-like 12 (proline rich)	83596	BCL2L12	NM_052842	-0.88175
BCL2-like 13 (apoptosis facilitator)	23786	BCL2L13	NM_015367	1.12
BCL2-like 14 (apoptosis facilitator)	79370	BCL2L14	NM_030766	0.15
BCL2-like 2	599	BCL2L2	NM_004050	0.0275
BCL2-related ovarian killer	666	BOK	NM_032515	-0.65975
BCL2-related protein A1	597	BCL2A1	NM_004049	-0.135
BCL2/adenovirus E1B 19kD interacting protein like	149428	BNIPL	NM_138279	0.27625
BCL2/adenovirus E1B 19kDa interacting protein 1	662	BNIP1	NM_001205	-0.1775
BCL2/adenovirus E1B 19kDa interacting protein 2	663	BNIP2	NM_004330	-0.435
BCL2/adenovirus E1B 19kDa interacting protein 3	664	BNIP3	NM_004052	0.2775
BCL2/adenovirus E1B 19kDa interacting protein 3-like	665	BNIP3L	NM_004331	-0.16
BCL6 co-repressor	54880	BCOR	NM_017745	0.03025
BCL6 co-repressor-like 1	63035	BCORL1	NM_021946	0.16425
BCS1-like (yeast)	617	BCS1L	NM_004328	0.065
beaded filament structural protein 1, filensin	631	BFSP1	NM_001195	-1.09425
beaded filament structural protein 2, phakinin	8419	BFSP2	NM_003571	0.0755
beclin 1, autophagy related	8678	BECN1	NM_003766	-1.4675
benzodiazapine receptor (peripheral) associated protein 1	9256	BZRAP1	NM_004758	0.055
benzodiazapine receptor (peripheral)-like 1	222642	BZRPL1	XM_167072	-0.87775
Bernardinelli-Seip congenital lipodystrophy 2 (seipin)	26580	BSCL2	NM_032667	-0.03675
bestrophin 1	7439	BEST1	NM_004183	-0.27925
bestrophin 2	54831	BEST2	NM_017682	-0.714
bestrophin 3	144453	BEST3	NM_152439	-0.9075
bestrophin 4	266675	BEST4	NM_153274	0.0855
beta 1,3-galactosyltransferase-like	145173	B3GALTL	NM_194318	-0.43925
beta-1,3-glucuronyltransferase 1 (glucuronosyltransferase P)	27087	B3GAT1	NM_018644	-0.0425
beta-1,3-glucuronyltransferase 2 (glucuronosyltransferase S)	135152	B3GAT2	NM_080742	-0.5625
beta-1,3-glucuronyltransferase 3 (glucuronosyltransferase I)	26229	B3GAT3	NM_012200	1.84
beta-1,3-N-acetylgalactosaminyltransferase 1 (globoside blood group)	8706	B3GALNT1	NM_003781	-0.915
beta-1,3-N-acetylgalactosaminyltransferase 2	148789	B3GALNT2	NM_152490	-0.3425
beta-1,4-N-acetyl-galactosaminyl transferase 1	2583	B4GALNT1	NM_001478	0.0025
beta-1,4-N-acetyl-galactosaminyl transferase 2	124872	B4GALNT2	NM_153446	-1.1825
beta-1,4-N-acetyl-galactosaminyl transferase 3	283358	B4GALNT3	NM_173593	-0.02
beta-1,4-N-acetyl-galactosaminyl transferase 4	338707	B4GALNT4	NM_178537	-0.1775
beta-2-microglobulin	567	B2M	NM_004048	0.095
beta-carotene 15,15'-monooxygenase 1	53630	BCMO1	NM_017429	0.2725
beta-carotene dioxygenase 2	83875	BCDO2	NM_031938	-0.4125
beta-site APP-cleaving enzyme 1	23621	BACE1	NM_012104	-0.4215
beta-site APP-cleaving enzyme 2	25825	BACE2	NM_012105	-0.572
beta-transducin repeat containing	8945	BTRC	NM_003939	-0.68725
betacellulin	685	BTC	NM_001729	-0.915
betaine-homocysteine methyltransferase	635	BHMT	NM_001713	-0.6775
betaine-homocysteine methyltransferase 2	23743	BHMT2	NM_017614	1.345
BEX family member 4	56271	BEX4	XM_043653	-0.305
BEX family member 5	340542	BEX5	XM_291335	0.85475
BH3 interacting domain death agonist	637	BID	NM_001196	0.0825
BH3-like motif containing, cell death inducer	414899	BLID	NM_001001786	-0.07975
bicaudal C homolog 1 (Drosophila)	80114	BICC1	NM_025044	0.7
bicaudal D homolog 1 (Drosophila)	636	BICD1	NM_001714	-0.7575
bicaudal D homolog 2 (Drosophila)	23299	BICD2	NM_015250	-0.1625
bifunctional apoptosis regulator	51283	BFAR	NM_016561	0.18475
biglycan	633	BGN	NM_001711	-0.3225
bile acid Coenzyme A: amino acid N-acyltransferase (glycine N-choloyltransferase)	570	BAAT	NM_001701	0.855
biliverdin reductase A	644	BLVRA	NM_000712	0.8675
biliverdin reductase B (flavin reductase (NADPH))	645	BLVRB	NM_000713	0.175
biogenesis of lysosome-related organelles complex-1, subunit 1	2647	BLOC1S1	NM_001487	1.388
biogenesis of lysosome-related organelles complex-1, subunit 2	282991	BLOC1S2	NM_001001342	1.2675
biogenesis of lysosome-related organelles complex-1, subunit 3	388552	BLOC1S3	NM_212550	0.1395
biotinidase	686	BTD	NM_000060	1.445
biphenyl hydrolase-like (serine hydrolase; breast epithelial mucin-associated antigen)	670	BPHL	NM_004332	2.085
bladder cancer associated protein	10904	BLCAP	NM_006698	-0.11
bleomycin hydrolase	642	BLMH	NM_000386	0.264
block of proliferation 1	23246	BOP1	NM_015201	-0.53
blocked early in transport 1 homolog (S. cerevisiae)	10282	BET1	NM_005868	0.0125
blocked early in transport 1 homolog (S. cerevisiae)-like	51272	BET1L	NM_016526	-0.414
blood vessel epicardial substance	11149	BVES	NM_007073	0.6675
Bloom syndrome, RecQ helicase-like	641	BLM	NM_000057	-2.005
BMI1 polycomb ring finger oncogene	648	BMI1	NM_005180	-0.15175
BMP and activin membrane-bound inhibitor homolog (Xenopus laevis)	25805	BAMBI	NM_012342	-0.719
BMP binding endothelial regulator	168667	BMPER	NM_133468	0.0125
BMP2 inducible kinase	55589	BMP2K	NM_017593	0.0275
BMS1 homolog, ribosome assembly protein (yeast)	9790	BMS1	NM_014753	-1.0805
BMX non-receptor tyrosine kinase	660	BMX	NM_001721	1.05
bobby sox homolog (Drosophila)	56987	BBX	NM_020235	0.065
Boc homolog (mouse)	91653	BOC	NM_033254	-0.505
bol, boule-like (Drosophila)	66037	BOLL	NM_033030	1.8075
bolA homolog 1 (E. coli)	51027	BOLA1	NM_016074	-0.248
bolA homolog 3 (E. coli)	388962	BOLA3	NM_212552	-0.70425
bombesin-like receptor 3	680	BRS3	NM_001727	0.7575
bone gamma-carboxyglutamate (gla) protein (osteocalcin)	632	BGLAP	NM_000711	0.579
bone marrow stromal cell antigen 1	683	BST1	NM_004334	-0.9775
bone marrow stromal cell antigen 2	684	BST2	NM_004335	7.535
bone morphogenetic protein 1	649	BMP1	NM_001199	-1.7165
bone morphogenetic protein 10	27302	BMP10	NM_014482	-1.21425
bone morphogenetic protein 15	9210	BMP15	NM_005448	2.4525
bone morphogenetic protein 2	650	BMP2	NM_001200	0.505
bone morphogenetic protein 3 (osteogenic)	651	BMP3	NM_001201	-1.2125
bone morphogenetic protein 4	652	BMP4	NM_001202	0.575
bone morphogenetic protein 5	653	BMP5	NM_021073	0.4775
bone morphogenetic protein 6	654	BMP6	NM_001718	-0.94
bone morphogenetic protein 7	655	BMP7	NM_001719	-1.4775
bone morphogenetic protein 8a	353500	BMP8A	NM_181809	-0.51375
bone morphogenetic protein 8b (osteogenic protein 2)	656	BMP8B	NM_001720	0.7775
bone morphogenetic protein receptor, type IA	657	BMPR1A	NM_004329	0.71
bone morphogenetic protein receptor, type IB	658	BMPR1B	NM_001203	1.2525
bone morphogenetic protein receptor, type II (serine/threonine kinase)	659	BMPR2	NM_001204	-1.375
BR serine/threonine kinase 1	84446	BRSK1	NM_032430	0.605
BR serine/threonine kinase 1	84446	BRSK1	NM_032430	0.6175
BR serine/threonine kinase 2	9024	BRSK2	NM_003957	-0.795
bradykinin receptor B1	623	BDKRB1	NM_000710	-0.9525
bradykinin receptor B2	624	BDKRB2	NM_000623	-0.2425
brain abundant, membrane attached signal protein 1	10409	BASP1	NM_006317	-0.015
brain and acute leukemia, cytoplasmic	79870	BAALC	NM_024812	-0.4375
brain and reproductive organ-expressed (TNFRSF1A modulator)	9577	BRE	NM_004899	-0.9215
brain expressed X-linked 2	84707	BEX2	NM_032621	0.243
brain expressed, associated with Nedd4	146227	BEAN	XM_375359	0.17
brain expressed, X-linked 1	55859	BEX1	NM_018476	-0.40525
brain protein 44	25874	BRP44	NM_015415	-0.54575
brain protein 44-like	51660	BRP44L	NM_016098	-0.6175
brain protein I3	25798	BRI3	NM_015379	1.4725
brain-derived neurotrophic factor	627	BDNF	NM_001709	0.5175
brain-enriched guanylate kinase-associated homolog (rat)	57596	BEGAIN	NM_020836	-0.264
brain-specific angiogenesis inhibitor 1	575	BAI1	NM_001702	0.8825
brain-specific angiogenesis inhibitor 2	576	BAI2	NM_001703	-0.5925
brain-specific angiogenesis inhibitor 3	577	BAI3	NM_001704	-1.4475
branched chain aminotransferase 1, cytosolic	586	BCAT1	NM_005504	0.38
branched chain aminotransferase 2, mitochondrial	587	BCAT2	NM_001190	-0.15
branched chain keto acid dehydrogenase E1, alpha polypeptide	593	BCKDHA	NM_000709	-0.845
branched chain keto acid dehydrogenase E1, beta polypeptide (maple syrup urine disease)	594	BCKDHB	NM_000056	1.2775
branched chain ketoacid dehydrogenase kinase	10295	BCKDK	NM_005881	2.2775
BRCA1 associated protein	8315	BRAP	NM_006768	2.47775
BRCA1 associated protein-1 (ubiquitin carboxy-terminal hydrolase)	8314	BAP1	NM_004656	-0.131
BRCA1 associated RING domain 1	580	BARD1	NM_000465	0.51275
BRCA1 interacting protein C-terminal helicase 1	83990	BRIP1	NM_032043	0.4425
BRCA1/BRCA2-containing complex, subunit 3	79184	BRCC3	NM_024332	-0.0235
BRCA2 and CDKN1A interacting protein	56647	BCCIP	NM_016567	-1.095
breakpoint cluster region	613	BCR	NM_021574; NM_004327	0.535
breast cancer 1, early onset	672	BRCA1	NM_007294	-0.51775
breast cancer 2, early onset	675	BRCA2	NM_000059	3.14
breast cancer anti-estrogen resistance 1	9564	BCAR1	NM_014567	-0.71
breast cancer anti-estrogen resistance 3	8412	BCAR3	NM_003567	0.16425
breast cancer metastasis suppressor 1	25855	BRMS1	NM_015399	-0.18675
breast cancer metastasis-suppressor 1-like	84312	BRMS1L	NM_032352	-0.13
breast carcinoma amplified sequence 1	8537	BCAS1	NM_003657	-0.77675
breast carcinoma amplified sequence 2	10286	BCAS2	NM_005872	3.9425
breast carcinoma amplified sequence 3	54828	BCAS3	NM_017679	-1.5175
breast carcinoma amplified sequence 4	55653	BCAS4	NM_017843	-0.634
brevican	63827	BCAN	NM_021948	-0.43775
BRF1 homolog, subunit of RNA polymerase III transcription initiation factor IIIB (S. cerevisiae)	2972	BRF1	NM_001519	0.23
BRF2, subunit of RNA polymerase III transcription initiation factor, BRF1-like	55290	BRF2	NM_018310	0.49
BRI3 binding protein	140707	BRI3BP	NM_080626	0.55575
bridging integrator 1	274	BIN1	NM_004305	-0.5275
bridging integrator 2	51411	BIN2	NM_016187	0.263
bridging integrator 3	55909	BIN3	NM_018688	-0.5825
brix domain containing 1	84154	BXDC1	NM_032194	-0.78825
brix domain containing 2	55299	BXDC2	NM_018321	-0.135
brix domain containing 5	80135	BXDC5	NM_025065	-0.57925
bromo adjacent homology domain containing 1	22893	BAHD1	NM_014952	0.30175
bromodomain adjacent to zinc finger domain, 1A	11177	BAZ1A	NM_013448	-0.1775
bromodomain adjacent to zinc finger domain, 1B	9031	BAZ1B	NM_023005	-0.44875
bromodomain adjacent to zinc finger domain, 2A	11176	BAZ2A	NM_013449	0.40275
bromodomain adjacent to zinc finger domain, 2B	29994	BAZ2B	NM_013450	0.17275
bromodomain and PHD finger containing, 1	7862	BRPF1	NM_004634	0.84725
bromodomain and PHD finger containing, 3	27154	BRPF3	XM_166450	-0.44975
bromodomain and WD repeat domain containing 1	54014	BRWD1	NM_018963	0.39
bromodomain and WD repeat domain containing 2	55717	BRWD2	NM_018117	0.2615
bromodomain and WD repeat domain containing 3	254065	BRWD3	NM_153252	0.356
bromodomain containing 1	23774	BRD1	NM_014577	0.01425
bromodomain containing 2	6046	BRD2	NM_001113182; NM_005104	3.8375
bromodomain containing 3	8019	BRD3	NM_007371	1.1175
bromodomain containing 4	23476	BRD4	NM_014299	-1.185
bromodomain containing 7	29117	BRD7	NM_013263	-1.1
bromodomain containing 8	10902	BRD8	NM_006696	0.335
bromodomain containing 9	65980	BRD9	NM_023924	-0.645
bromodomain PHD finger transcription factor	2186	BPTF	NM_004459	-0.0575
bromodomain, testis-specific	676	BRDT	NM_001726	-0.37
bruno-like 4, RNA binding protein (Drosophila)	56853	BRUNOL4	NM_020180	-0.4
bruno-like 5, RNA binding protein (Drosophila)	60680	BRUNOL5	NM_021938	-0.1725
bruno-like 6, RNA binding protein (Drosophila)	60677	BRUNOL6	NM_052840	-0.20525
Bruton agammaglobulinemia tyrosine kinase	695	BTK	NM_000061	2.5325
BSD domain containing 1	55108	BSDC1	NM_018045	0.27
BTAF1 RNA polymerase II, B-TFIID transcription factor-associated, 170kDa (Mot1 homolog, S. cerevisiae)	9044	BTAF1	NM_003972	0.91
BTB (POZ) domain containing 1	53339	BTBD1	NM_025238	0.7925
BTB (POZ) domain containing 10	84280	BTBD10	NM_032320	1.3625
BTB (POZ) domain containing 11	121551	BTBD11	NM_152322	1.50125
BTB (POZ) domain containing 12	84464	BTBD12	NM_032444	-0.1625
BTB (POZ) domain containing 14A	138151	BTBD14A	NM_144653	-0.41475
BTB (POZ) domain containing 14B	112939	BTBD14B	NM_052876	1.41875
BTB (POZ) domain containing 16	118663	BTBD16	NM_144587	0.29625
BTB (POZ) domain containing 2	55643	BTBD2	NM_017797	-0.1275
BTB (POZ) domain containing 3	22903	BTBD3	NM_014962	0.2425
BTB (POZ) domain containing 6	90135	BTBD6	NM_033271	-0.305
BTB (POZ) domain containing 7	55727	BTBD7	NM_018167	-0.3875
BTB (POZ) domain containing 8	284697	BTBD8	NM_183242	-0.22025
BTB (POZ) domain containing 9	114781	BTBD9	NM_152733	-0.83
BTB and CNC homology 1, basic leucine zipper transcription factor 1	571	BACH1	NM_001186	-0.17
BTB and CNC homology 1, basic leucine zipper transcription factor 2	60468	BACH2	NM_021813	-0.905
BTG family, member 2	7832	BTG2	NM_006763	-1.375
BTG family, member 3	10950	BTG3	NM_006806	-0.37025
BTG3 associated nuclear protein	54971	BANP	NM_017869	0.77675
BUB3 budding uninhibited by benzimidazoles 3 homolog (yeast)	9184	BUB3	NM_004725	-0.27
BUD13 homolog (S. cerevisiae)	84811	BUD13	NM_032725	0.02175
BUD31 homolog (S. cerevisiae)	8896	BUD31	NM_003910	0.82275
budding uninhibited by benzimidazoles 1 homolog (yeast)	699	BUB1	NM_004336	1.6775
budding uninhibited by benzimidazoles 1 homolog beta (yeast)	701	BUB1B	NM_001211	-1.73
butyrobetaine (gamma), 2-oxoglutarate dioxygenase (gamma-butyrobetaine hydroxylase) 1	8424	BBOX1	NM_003986	-0.4925
butyrophilin-like 2 (MHC class II associated)	56244	BTNL2	NM_019602	-1.13
butyrophilin-like 3	10917	BTNL3	NM_006707	0.05
butyrophilin-like 8	79908	BTNL8	NM_024850	-0.97425
butyrophilin-like 9	153579	BTNL9	NM_152547	-0.11075
butyrophilin, subfamily 1, member A1	696	BTN1A1	NM_001732	-0.575
butyrophilin, subfamily 2, member A1	11120	BTN2A1	NM_007049	-0.405
butyrophilin, subfamily 2, member A2	10385	BTN2A2	NM_006995	0.34975
butyrophilin, subfamily 2, member A3	54718	BTN2A3	NM_024018	-0.12
butyrophilin, subfamily 3, member A1	11119	BTN3A1	NM_007048	-0.479
butyrophilin, subfamily 3, member A2	11118	BTN3A2	NM_007047	-0.481
butyrophilin, subfamily 3, member A3	10384	BTN3A3	NM_006994	0.38975
butyrylcholinesterase	590	BCHE	NM_000055	0.79
bystin-like	705	BYSL	NM_004053	-0.02775
c-abl oncogene 1, non-receptor tyrosine kinase	25	ABL1	NM_007313; NM_005157	-0.2425
c-fos induced growth factor (vascular endothelial growth factor D)	2277	FIGF	NM_004469	1.2075
c-Maf-inducing protein	80790	CMIP	NM_030629	-0.0975
c-mer proto-oncogene tyrosine kinase	10461	MERTK	NM_006343	0.03
c-myc binding protein	26292	MYCBP	NM_012333	-1.055
C-reactive protein, pentraxin-related	1401	CRP	NM_000567	-0.21
c-ros oncogene 1 , receptor tyrosine kinase	6098	ROS1	NM_002944	1.395
c-src tyrosine kinase	1445	CSK	NM_004383	-0.71
C-terminal binding protein 1	1487	CTBP1	NM_001328	-0.11
C-terminal binding protein 2	1488	CTBP2	NM_001329	0.39
C-type lectin domain family 1, member A	51267	CLEC1A	NM_016511	-0.1275
C-type lectin domain family 1, member B	51266	CLEC1B	NM_016509	0.7075
C-type lectin domain family 10, member A	10462	CLEC10A	NM_006344	0.8975
C-type lectin domain family 11, member A	6320	CLEC11A	NM_002975	1.87
C-type lectin domain family 12, member A	160364	CLEC12A	NM_138337	0.1705
C-type lectin domain family 12, member B	387837	CLEC12B	NM_205852	0.0425
C-type lectin domain family 14, member A	161198	CLEC14A	NM_175060	-0.1875
C-type lectin domain family 16, member A	23274	CLEC16A	XM_290667	0.7425
C-type lectin domain family 18, member A	348174	CLEC18A	NM_182619	1.165
C-type lectin domain family 2, member A	387836	CLEC2A	NM_207375	0.97575
C-type lectin domain family 2, member B	9976	CLEC2B	NM_005127	-0.65925
C-type lectin domain family 2, member D	29121	CLEC2D	NM_013269	-0.0725
C-type lectin domain family 3, member A	10143	CLEC3A	NM_005752	-0.35075
C-type lectin domain family 3, member B	7123	CLEC3B	NM_003278	9.43675
C-type lectin domain family 4, member A	50856	CLEC4A	NM_016184	3.698
C-type lectin domain family 4, member C	170482	CLEC4C	NM_130441	-0.0075
C-type lectin domain family 4, member D	338339	CLEC4D	NM_080387	0.783
C-type lectin domain family 4, member E	26253	CLEC4E	NM_014358	0.17875
C-type lectin domain family 4, member F	165530	CLEC4F	NM_173535	0.0775
C-type lectin domain family 4, member G	339390	CLEC4G	NM_198492	0.03475
C-type lectin domain family 4, member M	10332	CLEC4M	NM_014257	0.45825
C-type lectin domain family 5, member A	23601	CLEC5A	NM_013252	0.10575
C-type lectin domain family 7, member A	64581	CLEC7A	NM_197954	-0.44325
C-type lectin domain family 9, member A	283420	CLEC9A	NM_207345	0.69025
C-type lectin-like 1	160365	CLECL1	NM_172004	0.27
C1GALT1-specific chaperone 1	29071	C1GALT1C1	NM_152692	-0.52175
C1q and tumor necrosis factor related protein 1	114897	C1QTNF1	NM_030968	-1.0725
C1q and tumor necrosis factor related protein 2	114898	C1QTNF2	NM_031908	0.005
C1q and tumor necrosis factor related protein 3	114899	C1QTNF3	NM_181435	-0.148
C1q and tumor necrosis factor related protein 4	114900	C1QTNF4	NM_031909	0.60425
C1q and tumor necrosis factor related protein 5	114902	C1QTNF5	NM_015645	0.61
C1q and tumor necrosis factor related protein 6	114904	C1QTNF6	NM_031910	-0.8905
C1q and tumor necrosis factor related protein 7	114905	C1QTNF7	NM_031911	-0.495
C1q and tumor necrosis factor related protein 8	390664	C1QTNF8	NM_207419	-0.25825
C1q and tumor necrosis factor related protein 9	338872	C1QTNF9	NM_178540	-0.08125
C2 calcium-dependent domain containing 2	25966	C2CD2	XM_032945	1.01725
C2 calcium-dependent domain containing 3	26005	C2CD3	NM_015531	-0.74775
C3 and PZP-like, alpha-2-macroglobulin domain containing 8	27151	CPAMD8	NM_015692	0.33875
Ca2+-dependent activator protein for secretion 2	93664	CADPS2	NM_017954	0.56
Ca2+-dependent secretion activator	8618	CADPS	NM_003716	0.16
cache domain containing 1	57685	CACHD1	NM_020925	-0.07125
cadherin 1, type 1, E-cadherin (epithelial)	999	CDH1	NM_004360	0.365
cadherin 10, type 2 (T2-cadherin)	1008	CDH10	NM_006727	0.31775
cadherin 11, type 2, OB-cadherin (osteoblast)	1009	CDH11	NM_001797	0.3575
cadherin 12, type 2 (N-cadherin 2)	1010	CDH12	NM_004061	-0.09
cadherin 12, type 2 (N-cadherin 2)	1010	CDH12	NM_004061	-0.025
cadherin 13, H-cadherin (heart)	1012	CDH13	NM_001257	-0.4035
cadherin 15, M-cadherin (myotubule)	1013	CDH15	NM_004933	-0.9075
cadherin 16, KSP-cadherin	1014	CDH16	NM_004062	0.98
cadherin 17, LI cadherin (liver-intestine)	1015	CDH17	NM_004063	-0.3075
cadherin 18, type 2	1016	CDH18	NM_004934	-0.59375
cadherin 19, type 2	28513	CDH19	NM_021153	0.3275
cadherin 2, type 1, N-cadherin (neuronal)	1000	CDH2	NM_001792	-0.22
cadherin 20, type 2	28316	CDH20	NM_031891	0.11625
cadherin 3, type 1, P-cadherin (placental)	1001	CDH3	NM_001793	2.5
cadherin 4, type 1, R-cadherin (retinal)	1002	CDH4	NM_001794	-0.3875
cadherin 5, type 2, VE-cadherin (vascular epithelium)	1003	CDH5	NM_001795	-0.7075
cadherin 6, type 2, K-cadherin (fetal kidney)	1004	CDH6	NM_004932	1.086
cadherin 7, type 2	1005	CDH7	NM_004361	-0.58875
cadherin 8, type 2	1006	CDH8	NM_001796	-0.92725
cadherin 9, type 2 (T1-cadherin)	1007	CDH9	NM_016279	0.865
cadherin-like 22	64405	CDH22	NM_021248	0.4325
cadherin-like 23	64072	CDH23	NM_022124	-0.3275
cadherin-like 24	64403	CDH24	NM_022478	0.16825
cadherin-like 26	60437	CDH26	NM_021810	-0.756
cadherin, EGF LAG seven-pass G-type receptor 1 (flamingo homolog, Drosophila)	9620	CELSR1	NM_014246	0.5975
cadherin, EGF LAG seven-pass G-type receptor 2 (flamingo homolog, Drosophila)	1952	CELSR2	NM_001408	-0.0825
cadherin, EGF LAG seven-pass G-type receptor 3 (flamingo homolog, Drosophila)	1951	CELSR3	NM_001407	0.8875
calbindin 1, 28kDa	793	CALB1	NM_004929	-0.31
calbindin 2, 29kDa (calretinin)	794	CALB2	NM_001740	-0.10175
calcineurin B homologous protein 2	63928	CHP2	NM_022097	-0.5775
calcineurin binding protein 1	23523	CABIN1	NM_012295	-0.58875
calcitonin gene-related peptide-receptor component protein	27297	RCP9	NM_014478	0.18675
calcitonin receptor	799	CALCR	NM_001742	-0.3125
calcitonin receptor-like	10203	CALCRL	NM_005795	-0.2825
calcitonin-related polypeptide beta	797	CALCB	NM_000728	0
calcium activated nucleotidase 1	124583	CANT1	NM_138793	0.31
calcium and integrin binding 1 (calmyrin)	10519	CIB1	NM_006384	1.1175
calcium and integrin binding family member 2	10518	CIB2	NM_006383	0.4875
calcium and integrin binding family member 3	117286	CIB3	NM_054113	0.2075
calcium and integrin binding family member 4	130106	CIB4	XM_059399	-0.59725
calcium binding and coiled-coil domain 1	57658	CALCOCO1	NM_020898	-0.259
calcium binding and coiled-coil domain 2	10241	CALCOCO2	NM_005831	0.50525
calcium binding atopy-related autoantigen 1	10367	CBARA1	NM_006077	0.302
calcium binding protein 1	9478	CABP1	NM_004276	0.49
calcium binding protein 2	51475	CABP2	NM_016366	-0.95175
calcium binding protein 39	51719	CAB39	NM_016289	1.04025
calcium binding protein 39-like	81617	CAB39L	NM_030925	-0.6375
calcium binding protein 4	57010	CABP4	NM_145200	0.8625
calcium binding protein 5	56344	CABP5	NM_019855	-0.25225
calcium binding protein 7	164633	CABP7	NM_182527	-0.46125
calcium binding protein P22	11261	CHP	NM_007236	-0.69125
calcium binding tyrosine-(Y)-phosphorylation regulated	26256	CABYR	NM_012189	-0.08175
calcium channel, voltage-dependent, alpha 2/delta subunit 1	781	CACNA2D1	NM_000722	-0.2125
calcium channel, voltage-dependent, alpha 2/delta subunit 2	9254	CACNA2D2	NM_006030	-0.4475
calcium channel, voltage-dependent, alpha 2/delta subunit 3	55799	CACNA2D3	NM_018398	-0.66075
calcium channel, voltage-dependent, alpha 2/delta subunit 4	93589	CACNA2D4	NM_172364	0.135
calcium channel, voltage-dependent, beta 1 subunit	782	CACNB1	NM_000723	0.3475
calcium channel, voltage-dependent, beta 2 subunit	783	CACNB2	NM_000724	-0.55675
calcium channel, voltage-dependent, beta 3 subunit	784	CACNB3	NM_000725	-0.0875
calcium channel, voltage-dependent, beta 4 subunit	785	CACNB4	NM_000726	-0.2825
calcium channel, voltage-dependent, gamma subunit 1	786	CACNG1	NM_000727	0.2575
calcium channel, voltage-dependent, gamma subunit 2	10369	CACNG2	NM_006078	-0.2425
calcium channel, voltage-dependent, gamma subunit 3	10368	CACNG3	NM_006539	0.5625
calcium channel, voltage-dependent, gamma subunit 4	27092	CACNG4	NM_014405	-0.1525
calcium channel, voltage-dependent, gamma subunit 5	27091	CACNG5	NM_014404	0.2075
calcium channel, voltage-dependent, gamma subunit 6	59285	CACNG6	NM_145814	-0.4575
calcium channel, voltage-dependent, gamma subunit 7	59284	CACNG7	NM_031896	0.3675
calcium channel, voltage-dependent, gamma subunit 8	59283	CACNG8	NM_031895	0.1425
calcium channel, voltage-dependent, L type, alpha 1C subunit	775	CACNA1C	NM_000719	1.0225
calcium channel, voltage-dependent, L type, alpha 1D subunit	776	CACNA1D	NM_000720	-0.4025
calcium channel, voltage-dependent, L type, alpha 1F subunit	778	CACNA1F	NM_005183	1.0475
calcium channel, voltage-dependent, L type, alpha 1S subunit	779	CACNA1S	NM_000069	1.75275
calcium channel, voltage-dependent, N type, alpha 1B subunit	774	CACNA1B	NM_000718	0.2925
calcium channel, voltage-dependent, P/Q type, alpha 1A subunit	773	CACNA1A	NM_000068	0.1275
calcium channel, voltage-dependent, R type, alpha 1E subunit	777	CACNA1E	NM_000721	-0.9725
calcium channel, voltage-dependent, T type, alpha 1G subunit	8913	CACNA1G	NM_018896	-0.6325
calcium channel, voltage-dependent, T type, alpha 1H subunit	8912	CACNA1H	NM_021098	-0.4575
calcium channel, voltage-dependent, T type, alpha 1I subunit	8911	CACNA1I	NM_021096	-0.0925
calcium homeostasis endoplasmic reticulum protein	10523	CHERP	NM_006387	2.05
calcium modulating ligand	819	CAMLG	NM_001745	1.1525
calcium regulated heat stable protein 1, 24kDa	23589	CARHSP1	NM_014316	-1.04675
calcium-sensing receptor (hypocalciuric hypercalcemia 1, severe neonatal hyperparathyroidism)	846	CASR	NM_000388	0.3925
calcium/calmodulin-dependent protein kinase I	8536	CAMK1	NM_003656	-1.6275
calcium/calmodulin-dependent protein kinase ID	57118	CAMK1D	NM_020397	-0.9
calcium/calmodulin-dependent protein kinase IG	57172	CAMK1G	NM_020439	-1.6175
calcium/calmodulin-dependent protein kinase II alpha	815	CAMK2A	NM_171825; NM_015981	-0.07
calcium/calmodulin-dependent protein kinase II beta	816	CAMK2B	NM_001220; NM_172084	-0.4825
calcium/calmodulin-dependent protein kinase II delta	817	CAMK2D	NM_001221	2.1275
calcium/calmodulin-dependent protein kinase II gamma	818	CAMK2G	NM_001222	-1.3075
calcium/calmodulin-dependent protein kinase II inhibitor 1	55450	CAMK2N1	NM_018584	0.7475
calcium/calmodulin-dependent protein kinase II inhibitor 2	94032	CAMK2N2	NM_033259	0.62475
calcium/calmodulin-dependent protein kinase IV	814	CAMK4	NM_001744	-3.075
calcium/calmodulin-dependent protein kinase kinase 1, alpha	84254	CAMKK1	NM_172207	-0.225
calcium/calmodulin-dependent protein kinase kinase 1, alpha	84254	CAMKK1	NM_172207	-0.4625
calcium/calmodulin-dependent protein kinase kinase 2, beta	10645	CAMKK2	NM_172215; NM_006549	-0.7025
calcium/calmodulin-dependent serine protein kinase (MAGUK family)	8573	CASK	NM_003688	0.49
calcyclin binding protein	27101	CACYBP	NM_014412	0.0605
calcyon neuron-specific vesicular protein	50632	CALY	NM_015722	0.515
calcyphosine	828	CAPS	NM_004058	0.4925
calcyphosine 2	84698	CAPS2	NM_032606	0.85825
calcyphosine-like	133690	CAPSL	NM_144647	-0.1695
caldesmon 1	800	CALD1	NM_004342	-0.795
calicin	881	CCIN	NM_005893	0.204
calmegin	1047	CLGN	NM_004362	-0.2875
calmin (calponin-like, transmembrane)	79789	CLMN	NM_024734	-0.315
calmodulin 1 (phosphorylase kinase, delta)	801	CALM1	NM_006888	0.1075
calmodulin 2 (phosphorylase kinase, delta)	805	CALM2	NM_001743	0.0475
calmodulin 3 (phosphorylase kinase, delta)	808	CALM3	NM_005184	-1.8475
calmodulin binding transcription activator 1	23261	CAMTA1	XM_042323	0.965
calmodulin binding transcription activator 2	23125	CAMTA2	NM_015099	-0.4425
calmodulin regulated spectrin-associated protein 1	157922	CAMSAP1	NM_015447	-0.1225
calmodulin regulated spectrin-associated protein 1-like 1	23271	CAMSAP1L1	NM_203459	-0.054
calmodulin-like 3	810	CALML3	NM_005185	-0.405
calmodulin-like 4	91860	CALML4	XM_370870	0.821
calmodulin-like 5	51806	CALML5	NM_017422	1.089
calmodulin-like 6	163688	CALML6	NM_138705	-0.1275
calneuron 1	83698	CALN1	NM_031468	-0.13
calnexin	821	CANX	NM_001746	8.9475
calpain 1, (mu/I) large subunit	823	CAPN1	NM_005186	-0.1255
calpain 11	11131	CAPN11	NM_007058	0.1535
calpain 12	147968	CAPN12	NM_144691	0.53
calpain 13	92291	CAPN13	NM_144575	-0.1085
calpain 2, (m/II) large subunit	824	CAPN2	NM_001748	-0.399
calpain 3, (p94)	825	CAPN3	NM_000070	-1.0195
calpain 5	726	CAPN5	NM_004055	-1.176
calpain 6	827	CAPN6	NM_014289	0.509
calpain 7	23473	CAPN7	NM_014296	0.7725
calpain 9	10753	CAPN9	NM_006615	0.378
calpain, small subunit 1	826	CAPNS1	NM_001749	0.162
calpain, small subunit 2	84290	CAPNS2	NM_032330	-0.75
calpastatin	831	CAST	NM_173061	-0.339
calpastatin	831	CAST	NM_173061	0.57
calponin 1, basic, smooth muscle	1264	CNN1	NM_001299	0.46
calponin 2	1265	CNN2	NM_004368	0.65
calponin 3, acidic	1266	CNN3	NM_001839	-0.615
calreticulin	811	CALR	NM_004343	-0.7725
calreticulin 3	125972	CALR3	NM_145046	-0.2725
calsequestrin 1 (fast-twitch, skeletal muscle)	844	CASQ1	NM_001231	-0.3395
calsequestrin 2 (cardiac muscle)	845	CASQ2	NM_001232	0.9425
calsyntenin 1	22883	CLSTN1	NM_014944	0.835
calsyntenin 2	64084	CLSTN2	NM_022131	0.8
calsyntenin 3	9746	CLSTN3	NM_014718	0.12075
calumenin	813	CALU	NM_001219	-0.48625
CaM kinase-like vesicle-associated	79012	CAMKV	NM_024046	0.6475
cAMP responsive element binding protein 1	1385	CREB1	NM_134442	-0.41
cAMP responsive element binding protein 3	10488	CREB3	NM_006368	-0.15
cAMP responsive element binding protein 3-like 1	90993	CREB3L1	NM_052854	0.0275
cAMP responsive element binding protein 3-like 2	64764	CREB3L2	NM_194071	-0.4375
cAMP responsive element binding protein 3-like 3	84699	CREB3L3	NM_032607	-0.7345
cAMP responsive element binding protein 3-like 4	148327	CREB3L4	NM_130898	-1.72225
cAMP responsive element binding protein 5	9586	CREB5	NM_004904	0.435
cAMP responsive element binding protein-like 1	1388	CREBL1	NM_004381	0.3475
cAMP responsive element binding protein-like 2	1389	CREBL2	NM_001310	-0.1625
cancer antigen 1	285782	CAGE1	NM_205864	0.18375
cancer susceptibility candidate 1	55259	CASC1	NM_018272	0.38525
cancer susceptibility candidate 3	22794	CASC3	NM_007359	-0.09775
cancer susceptibility candidate 4	113201	CASC4	NM_138423	0.1335
cancer susceptibility candidate 5	57082	CASC5	NM_020380	-1.71975
cancer/testis antigen 1A	246100	CTAG1A	NM_139250	-0.074
cancer/testis antigen 1A	246100	CTAG1A	NM_139250	-0.29
cancer/testis antigen 2	30848	CTAG2	NM_020994	-0.745
cancer/testis CT47 family, member 11	255313	RP6-166C19.11	NM_173571	1.08325
candidate tumor suppressor in ovarian cancer 2	124641	OVCA2	NM_080822	-0.6025
cannabinoid receptor 1 (brain)	1268	CNR1	NM_016083	0.7625
cannabinoid receptor 2 (macrophage)	1269	CNR2	NM_001841	1.4575
cannabinoid receptor interacting protein 1	25927	CNRIP1	NM_015463	-0.3475
canopy 2 homolog (zebrafish)	10330	CNPY2	NM_014255	-0.8325
canopy 3 homolog (zebrafish)	10695	CNPY3	NM_006586	-0.70725
canopy 4 homolog (zebrafish)	245812	CNPY4	NM_152755	-0.115
CAP-GLY domain containing linker protein 1	6249	CLIP1	NM_002956	-0.10625
CAP-GLY domain containing linker protein 2	7461	CLIP2	NM_003388	-0.3325
CAP-GLY domain containing linker protein 3	25999	CLIP3	NM_015526	-0.356
CAP-GLY domain containing linker protein family, member 4	79745	CLIP4	NM_024692	-0.75475
CAP, adenylate cyclase-associated protein 1 (yeast)	10487	CAP1	NM_006367	0.175
CAP, adenylate cyclase-associated protein, 2 (yeast)	10486	CAP2	NM_006366	0.72325
capicua homolog (Drosophila)	23152	CIC	NM_015125	-0.26575
capping protein (actin filament) muscle Z-line, alpha 1	829	CAPZA1	NM_006135	-1.06725
capping protein (actin filament) muscle Z-line, alpha 2	830	CAPZA2	NM_006136	0.055
capping protein (actin filament) muscle Z-line, alpha 3	93661	CAPZA3	NM_033328	-0.2425
capping protein (actin filament) muscle Z-line, beta	832	CAPZB	NM_004930	-0.404
capping protein (actin filament), gelsolin-like	822	CAPG	NM_001747	0.05225
cappuccino homolog (mouse)	55330	CNO	NM_018366	0.0525
caprin family member 2	65981	CAPRIN2	NM_032156	-1
carbamoyl-phosphate synthetase 1, mitochondrial	1373	CPS1	NM_001875	-0.0525
carbamoyl-phosphate synthetase 2, aspartate transcarbamylase, and dihydroorotase	790	CAD	NM_004341	0.265
carbohydrate (chondroitin 4) sulfotransferase 11	50515	CHST11	NM_018413	0.475
carbohydrate (chondroitin 4) sulfotransferase 12	55501	CHST12	NM_018641	-1.0475
carbohydrate (chondroitin 4) sulfotransferase 13	166012	CHST13	NM_152889	-0.7225
carbohydrate (chondroitin 6) sulfotransferase 3	9469	CHST3	NM_004273	0.7825
carbohydrate (keratan sulfate Gal-6) sulfotransferase 1	8534	CHST1	NM_003654	0.07
carbohydrate (N-acetylgalactosamine 4-0) sulfotransferase 14	113189	CHST14	NM_130468	1.1475
carbohydrate (N-acetylgalactosamine 4-0) sulfotransferase 8	64377	CHST8	NM_022467	0.875
carbohydrate (N-acetylgalactosamine 4-0) sulfotransferase 9	83539	CHST9	NM_031422	-1.5525
carbohydrate (N-acetylglucosamine 6-O) sulfotransferase 4	10164	CHST4	NM_005769	-0.1925
carbohydrate (N-acetylglucosamine 6-O) sulfotransferase 5	23563	CHST5	NM_012126	1.145
carbohydrate (N-acetylglucosamine 6-O) sulfotransferase 6	4166	CHST6	NM_021615	-0.8925
carbohydrate (N-acetylglucosamine 6-O) sulfotransferase 7	56548	CHST7	NM_019886	0.0325
carbohydrate (N-acetylglucosamine-6-O) sulfotransferase 2	9435	CHST2	NM_004267	-0.09
carbohydrate sulfotransferase 10	9486	CHST10	NM_004854	-0.745
carbonic anhydrase I	759	CA1	NM_001738	0.3275
carbonic anhydrase II	760	CA2	NM_000067	-0.2825
carbonic anhydrase III, muscle specific	761	CA3	NM_005181	0.0975
carbonic anhydrase IV	762	CA4	NM_000717	-0.84
carbonic anhydrase IX	768	CA9	NM_001216	-0.485
carbonic anhydrase VA, mitochondrial	763	CA5A	NM_001739	-0.5425
carbonic anhydrase VB, mitochondrial	11238	CA5B	NM_007220	-0.1775
carbonic anhydrase VI	765	CA6	NM_001215	-1.0425
carbonic anhydrase VII	766	CA7	NM_005182	-0.23
carbonic anhydrase VIII	767	CA8	NM_004056	-0.125
carbonic anhydrase X	56934	CA10	NM_020178	0.3125
carbonic anhydrase XI	770	CA11	NM_001217	-0.235
carbonic anhydrase XII	771	CA12	NM_001218	-0.5825
carbonic anhydrase XIII	377677	CA13	NM_198584	-0.6375
carbonic anhydrase XIV	23632	CA14	NM_012113	0.9075
carbonyl reductase 1	873	CBR1	NM_001757	1.64
carbonyl reductase 3	874	CBR3	NM_001236	-0.4875
carbonyl reductase 4	84869	CBR4	NM_032783	-1.5725
carboxyl ester lipase (bile salt-stimulated lipase)	1056	CEL	NM_001807	-0.445
carboxylesterase 1 (monocyte/macrophage serine esterase 1)	1066	CES1	NM_001266	-0.0425
carboxylesterase 2 (intestine, liver)	8824	CES2	NM_003869	-0.31
carboxylesterase 7	221223	CES7	NM_145024	-0.44
carboxymethylenebutenolidase homolog (Pseudomonas)	134147	CMBL	NM_138809	-0.36
carboxypeptidase A1 (pancreatic)	1357	CPA1	NM_001868	0.564
carboxypeptidase A2 (pancreatic)	1358	CPA2	NM_001869	0.137
carboxypeptidase A3 (mast cell)	1359	CPA3	NM_001870	0.9505
carboxypeptidase A4	51200	CPA4	NM_016352	0.6315
carboxypeptidase A5	93979	CPA5	NM_080385	0.071
carboxypeptidase A6	57094	CPA6	NM_020361	-0.213
carboxypeptidase B1 (tissue)	1360	CPB1	NM_001871	1.1855
carboxypeptidase B2 (plasma)	1361	CPB2	NM_001872	1.028
carboxypeptidase D	1362	CPD	NM_001304	0.01
carboxypeptidase E	1363	CPE	NM_001873	-1.0455
carboxypeptidase M	1368	CPM	NM_001874	0.022
carboxypeptidase N, polypeptide 1	1369	CPN1	NM_001308	1.6555
carboxypeptidase N, polypeptide 2	1370	CPN2	J05158	-1.24
carboxypeptidase O	130749	CPO	NM_173077	0.042
carboxypeptidase X (M14 family), member 1	56265	CPXM1	NM_019609	0.5055
carboxypeptidase X (M14 family), member 2	119587	CPXM2	NM_198148	-0.993
carboxypeptidase Z	8532	CPZ	NM_003652	-0.133
carboxypeptidase, vitellogenic-like	54504	CPVL	NM_019029	-0.486
carcinoembryonic antigen-related cell adhesion molecule 1 (biliary glycoprotein)	634	CEACAM1	NM_001712	-0.72225
carcinoembryonic antigen-related cell adhesion molecule 16	388551	CEACAM16	XM_371177	0.1765
carcinoembryonic antigen-related cell adhesion molecule 19	56971	CEACAM19	NM_020219	-0.26025
carcinoembryonic antigen-related cell adhesion molecule 21	90273	CEACAM21	NM_033543	-0.36675
carcinoembryonic antigen-related cell adhesion molecule 3	1084	CEACAM3	NM_001815	-0.00475
carcinoembryonic antigen-related cell adhesion molecule 4	1089	CEACAM4	NM_001817	-0.0075
carcinoembryonic antigen-related cell adhesion molecule 5	1048	CEACAM5	NM_004363	0.2925
carcinoembryonic antigen-related cell adhesion molecule 6 (non-specific cross reacting antigen)	4680	CEACAM6	NM_002483	0.41525
carcinoembryonic antigen-related cell adhesion molecule 7	1087	CEACAM7	NM_006890	7.15625
carcinoembryonic antigen-related cell adhesion molecule 8	1088	CEACAM8	NM_001816	0.74
cardiolipin synthase 1	54675	CRLS1	NM_019095	-0.3625
cardiomyopathy associated 5	202333	CMYA5	NM_153610	-0.1025
cardiotrophin 1	1489	CTF1	NM_001330	-0.785
carnitine acetyltransferase	1384	CRAT	NM_000755	0.365
carnitine O-octanoyltransferase	54677	CROT	NM_021151	1.63
carnitine palmitoyltransferase 1A (liver)	1374	CPT1A	NM_001876	-0.6175
carnitine palmitoyltransferase 1B (muscle)	1375	CPT1B	NM_004377	0.05
carnitine palmitoyltransferase 1C	126129	CPT1C	NM_152359	-1.5325
carnitine palmitoyltransferase II	1376	CPT2	NM_000098	0.485
carnosine dipeptidase 1 (metallopeptidase M20 family)	84735	CNDP1	NM_032649	-0.7855
CART prepropeptide	9607	CARTPT	NM_004291	0.10325
cartilage acidic protein 1	55118	CRTAC1	NM_018058	-0.31
cartilage associated protein	10491	CRTAP	NM_006371	0.63225
cartilage intermediate layer protein 2	148113	CILP2	NM_153221	0.0975
cartilage intermediate layer protein, nucleotide pyrophosphohydrolase	8483	CILP	NM_003613	0.56325
cartilage oligomeric matrix protein	1311	COMP	NM_000095	-0.4075
Cas-Br-M (murine) ecotropic retroviral transforming sequence	867	CBL	NM_005188	0.14125
Cas-Br-M (murine) ecotropic retroviral transforming sequence b	868	CBLB	NM_170662	-0.37375
Cas-Br-M (murine) ecotropic retroviral transforming sequence c	23624	CBLC	NM_012116	-0.08325
Cas-Br-M (murine) ecotropic retroviral transforming sequence-like 1	79872	CBLL1	NM_024814	0.84075
CAS1 domain containing 1	64921	CASD1	NM_022900	-0.4025
casein alpha s1	1446	CSN1S1	NM_001890	0.68725
casein beta	1447	CSN2	NM_001891	0.75925
casein kappa	1448	CSN3	NM_005212	0.09575
casein kinase 1, alpha 1	1452	CSNK1A1	NM_001892	-0.555
casein kinase 1, alpha 1-like	122011	CSNK1A1L	NM_145203	0.17
casein kinase 1, delta	1453	CSNK1D	NM_001893	-1.37
casein kinase 1, epsilon	1454	CSNK1E	NM_001894	-1.4825
casein kinase 1, gamma 1	53944	CSNK1G1	NM_022048	-0.0225
casein kinase 1, gamma 2	1455	CSNK1G2	NM_001319	0.4775
casein kinase 1, gamma 3	1456	CSNK1G3	NM_004384; NM_001044722; NM_001031812	-1.7275
casein kinase 2, alpha 1 polypeptide	1457	CSNK2A1	NM_001895; NM_177560	1.02
casein kinase 2, alpha prime polypeptide	1459	CSNK2A2	NM_001896	1.72
casein kinase 2, beta polypeptide	1460	CSNK2B	NM_001320	-0.06
CASK interacting protein 1	57524	CASKIN1	NM_020764	-0.22875
CASK interacting protein 2	57513	CASKIN2	NM_020753	-0.0475
CASP2 and RIPK1 domain containing adaptor with death domain	8738	CRADD	NM_003805	-0.445
CASP8 and FADD-like apoptosis regulator	8837	CFLAR	NM_003879	-0.1
caspase 1, apoptosis-related cysteine peptidase (interleukin 1, beta, convertase)	834	CASP1	NM_001223	1.244
caspase 10, apoptosis-related cysteine peptidase	843	CASP10	NM_001230	0.234
caspase 14, apoptosis-related cysteine peptidase	23581	CASP14	NM_012114	-0.9345
caspase 2, apoptosis-related cysteine peptidase (neural precursor cell expressed, developmentally down-regulated 2)	835	CASP2	NM_001224	1.252
caspase 3, apoptosis-related cysteine peptidase	836	CASP3	NM_004346	0.0765
caspase 4, apoptosis-related cysteine peptidase	837	CASP4	NM_001225	-0.0655
caspase 5, apoptosis-related cysteine peptidase	838	CASP5	NM_004347	1.255
caspase 6, apoptosis-related cysteine peptidase	839	CASP6	NM_001226	0.3975
caspase 7, apoptosis-related cysteine peptidase	840	CASP7	NM_001227	0.189
caspase 8 associated protein 2	9994	CASP8AP2	NM_012115	-2.5825
caspase 8, apoptosis-related cysteine peptidase	841	CASP8	NM_001228	-0.63
caspase 9, apoptosis-related cysteine peptidase	842	CASP9	NM_001229	0.1645
caspase recruitment domain family, member 10	29775	CARD10	NM_014550	0.2825
caspase recruitment domain family, member 11	84433	CARD11	NM_032415	0.5525
caspase recruitment domain family, member 14	79092	CARD14	NM_024110	-0.38
caspase recruitment domain family, member 6	84674	CARD6	NM_032587	-0.62
caspase recruitment domain family, member 8	22900	CARD8	NM_014959	-0.6275
caspase recruitment domain family, member 9	64170	CARD9	NM_022352	0.4175
caspase-1 dominant-negative inhibitor pseudo-ICE	114769	COP1	NM_052889	-1.00225
castor zinc finger 1	54897	CASZ1	NM_017766	0.29175
cat eye syndrome chromosome region, candidate 1	51816	CECR1	NM_017424	0.2275
cat eye syndrome chromosome region, candidate 5	27440	CECR5	NM_017829	3.24
cat eye syndrome chromosome region, candidate 6	27439	CECR6	NM_031890	-0.0325
catalase	847	CAT	NM_001752	0.3225
catechol-O-methyltransferase	1312	COMT	NM_000754	-0.26
catechol-O-methyltransferase domain containing 1	118881	COMTD1	NM_144589	0.2825
catenin (cadherin-associated protein), alpha 1, 102kDa	1495	CTNNA1	NM_001903	0.38
catenin (cadherin-associated protein), alpha 2	1496	CTNNA2	NM_004389	-1.11675
catenin (cadherin-associated protein), alpha 3	29119	CTNNA3	NM_013266	0.81
catenin (cadherin-associated protein), alpha-like 1	8727	CTNNAL1	NM_003798	-0.59375
catenin (cadherin-associated protein), beta 1, 88kDa	1499	CTNNB1	NM_001904	2.195
catenin (cadherin-associated protein), delta 1	1500	CTNND1	NM_001331	0.5725
catenin (cadherin-associated protein), delta 2 (neural plakophilin-related arm-repeat protein)	1501	CTNND2	NM_001332	-0.8675
catenin, beta interacting protein 1	56998	CTNNBIP1	NM_020248	-0.175
catenin, beta like 1	56259	CTNNBL1	NM_030877	-0.10725
cathelicidin antimicrobial peptide	820	CAMP	NM_004345	-0.455
cathepsin A	5476	CTSA	NM_000308	2.4645
cathepsin B	1508	CTSB	NM_001908	0.4485
cathepsin C	1075	CTSC	NM_001814	0.562
cathepsin D	1509	CTSD	NM_001909	0.642
cathepsin E	1510	CTSE	NM_001910	0.462
cathepsin F	8722	CTSF	NM_003793	0.614
cathepsin G	1511	CTSG	NM_001911	-0.456
cathepsin H	1512	CTSH	NM_004390	-0.3935
cathepsin K	1513	CTSK	NM_000396	1.46
cathepsin L family member 3	392360	CTSL3	XM_373303	-0.00775
cathepsin L1	1514	CTSL1	NM_001912	-0.8405
cathepsin L2	1515	CTSL2	NM_001333	-0.374
cathepsin O	1519	CTSO	NM_001334	0.474
cathepsin S	1520	CTSS	NM_004079	0.8395
cathepsin W	1521	CTSW	NM_001335	-1.0685
cathepsin Z	1522	CTSZ	NM_001336	-0.409
cation channel, sperm associated 1	117144	CATSPER1	NM_053054	-0.3425
cation channel, sperm associated 2	117155	CATSPER2	NM_054020	0.0675
cation channel, sperm associated 3	347732	CATSPER3	NM_178019	0.1775
cation channel, sperm associated 4	378807	CATSPER4	XM_371237	-0.2725
cation channel, sperm-associated, beta	79820	CATSPERB	NM_024764	-0.185
caudal type homeobox 1	1044	CDX1	NM_001804	-0.19
caudal type homeobox 2	1045	CDX2	NM_001265	-0.995
caudal type homeobox 4	1046	CDX4	NM_005193	1.01
caveolin 1, caveolae protein, 22kDa	857	CAV1	NM_001753	-0.785
caveolin 2	858	CAV2	NM_001233	1.92325
caveolin 3	859	CAV3	NM_001234	0.2425
CBF1 interacting corepressor	9541	CIR	NM_004882	-0.653
Cbp/p300-interacting transactivator, with Glu/Asp-rich carboxy-terminal domain, 1	4435	CITED1	NM_004143	0.565
Cbp/p300-interacting transactivator, with Glu/Asp-rich carboxy-terminal domain, 2	10370	CITED2	NM_006079	0.3225
Cbp/p300-interacting transactivator, with Glu/Asp-rich carboxy-terminal domain, 4	163732	CITED4	NM_133467	0.455
CCAAT/enhancer binding protein (C/EBP), alpha	1050	CEBPA	NM_004364	-0.025
CCAAT/enhancer binding protein (C/EBP), beta	1051	CEBPB	NM_005194	-0.315
CCAAT/enhancer binding protein (C/EBP), delta	1052	CEBPD	NM_005195	-0.68175
CCAAT/enhancer binding protein (C/EBP), epsilon	1053	CEBPE	NM_001805	-0.61
CCAAT/enhancer binding protein (C/EBP), gamma	1054	CEBPG	NM_001806	-1.11
CCCTC-binding factor (zinc finger protein)	10664	CTCF	NM_006565	1.6525
CCCTC-binding factor (zinc finger protein)-like	140690	CTCFL	NM_080618	0.0445
CCHC-type zinc finger, nucleic acid binding protein	7555	CNBP	NM_003418	-0.8675
CCR4 carbon catabolite repression 4-like (S. cerevisiae)	25819	CCRN4L	NM_012118	0.1725
CCR4-NOT transcription complex, subunit 1	23019	CNOT1	NM_016284	-0.98825
CCR4-NOT transcription complex, subunit 10	25904	CNOT10	NM_015442	-0.38975
CCR4-NOT transcription complex, subunit 2	4848	CNOT2	NM_014515	-0.855
CCR4-NOT transcription complex, subunit 3	4849	CNOT3	NM_014516	1.20125
CCR4-NOT transcription complex, subunit 4	4850	CNOT4	NM_013316	-0.83425
CCR4-NOT transcription complex, subunit 6	57472	CNOT6	NM_015455	-0.57475
CCR4-NOT transcription complex, subunit 6-like	246175	CNOT6L	NM_144571	-0.8375
CCR4-NOT transcription complex, subunit 7	29883	CNOT7	NM_013354	-0.54
CCR4-NOT transcription complex, subunit 8	9337	CNOT8	NM_004779	0.455
CD109 molecule	135228	CD109	NM_133493	-0.4525
CD14 molecule	929	CD14	NM_000591	0.7525
CD151 molecule (Raph blood group)	977	CD151	NM_004357	0.63125
CD160 molecule	11126	CD160	NM_007053	0.0175
CD163 molecule	9332	CD163	NM_004244	-0.795
CD163 molecule-like 1	283316	CD163L1	NM_174941	-0.22
CD164 molecule, sialomucin	8763	CD164	NM_006016	0.44
CD164 sialomucin-like 2	388611	CD164L2	NM_207397	-0.43675
CD177 molecule	57126	CD177	NM_020406	-0.49225
CD180 molecule	4064	CD180	NM_005582	-0.196
CD180 molecule	4064	CD180	NM_005582	0.0325
CD19 molecule	930	CD19	NM_001770	-0.0105
CD1a molecule	909	CD1A	NM_001763	-0.965
CD1b molecule	910	CD1B	NM_001764	2.5915
CD1c molecule	911	CD1C	NM_001765	-0.02225
CD1d molecule	912	CD1D	NM_001766	-0.48
CD1e molecule	913	CD1E	NM_030893	0.498
CD2 (cytoplasmic tail) binding protein 2	10421	CD2BP2	NM_006110	-0.66175
CD2 molecule	914	CD2	NM_001767	-0.805
CD2-associated protein	23607	CD2AP	NM_012120	0.39425
CD200 molecule	4345	CD200	NM_005944	0.07375
CD200 receptor 1	131450	CD200R1	NM_138806	1.63475
[truncated: 16,102 more rows]

## Sheet: Normalized MI EICs
Gene Name	Entrez Gene ID	Entrez Gene Symbol	Genbank Accession Numbers	Normalized Mitotic Index EICs
1-acylglycerol-3-phosphate O-acyltransferase 1 (lysophosphatidic acid acyltransferase, alpha)	10554	AGPAT1	NM_006411	-0.495
1-acylglycerol-3-phosphate O-acyltransferase 2 (lysophosphatidic acid acyltransferase, beta)	10555	AGPAT2	NM_006412	-0.68
1-acylglycerol-3-phosphate O-acyltransferase 3	56894	AGPAT3	NM_020132	-2.605
1-acylglycerol-3-phosphate O-acyltransferase 4 (lysophosphatidic acid acyltransferase, delta)	56895	AGPAT4	NM_020133	0.965
1-acylglycerol-3-phosphate O-acyltransferase 5 (lysophosphatidic acid acyltransferase, epsilon)	55326	AGPAT5	NM_018361	-1.74
1-acylglycerol-3-phosphate O-acyltransferase 6 (lysophosphatidic acid acyltransferase, zeta)	137964	AGPAT6	NM_178819	1.565
1-acylglycerol-3-phosphate O-acyltransferase 7 (lysophosphatidic acid acyltransferase, eta)	254531	AGPAT7	NM_153613	-0.62
1-acylglycerol-3-phosphate O-acyltransferase 9	84803	AGPAT9	NM_032717	0.09
1-aminocyclopropane-1-carboxylate synthase homolog (Arabidopsis)(non-functional)	84680	ACCS	NM_032592	2.17
2-aminoethanethiol (cysteamine) dioxygenase	84890	ADO	NM_032804	1.9075
2-deoxyribose-5-phosphate aldolase homolog (C. elegans)	51071	DERA	NM_015954	-1.5225
2-hydroxyacyl-CoA lyase 1	26061	HACL1	NM_012260	-0.73
2-oxoglutarate and iron-dependent oxygenase domain containing 1	55239	OGFOD1	NM_018233	-5.3075
2-oxoglutarate and iron-dependent oxygenase domain containing 2	79676	OGFOD2	NM_024623	0.465
2,3-bisphosphoglycerate mutase	669	BPGM	NM_001724	6.57
2,4-dienoyl CoA reductase 1, mitochondrial	1666	DECR1	NM_001359	2.435
2,4-dienoyl CoA reductase 2, peroxisomal	26063	DECR2	NM_020664	-1.21
2'-5'-oligoadenylate synthetase 2, 69/71kDa	4939	OAS2	NM_002535	-0.09
2'-5'-oligoadenylate synthetase 3, 100kDa	4940	OAS3	NM_006187	1.26
2'-5'-oligoadenylate synthetase-like	8638	OASL	NM_003733	-0.695
2',3'-cyclic nucleotide 3' phosphodiesterase	1267	CNP	NM_033133	2.595
2',5'-oligoadenylate synthetase 1, 40/46kDa	4938	OAS1	NM_002534	0.2375
24-dehydrocholesterol reductase	1718	DHCR24	NM_014762	-1.35
26 serine protease	8909	P11	NM_006025	4.8925
3-hydroxy-3-methylglutaryl-Coenzyme A reductase	3156	HMGCR	NM_000859	0.255
3-hydroxy-3-methylglutaryl-Coenzyme A synthase 1 (soluble)	3157	HMGCS1	NM_002130	0.625
3-hydroxy-3-methylglutaryl-Coenzyme A synthase 2 (mitochondrial)	3158	HMGCS2	NM_005518	0.085
3-hydroxyanthranilate 3,4-dioxygenase	23498	HAAO	NM_012205	-1.545
3-hydroxybutyrate dehydrogenase, type 1	622	BDH1	NM_004051	2.4575
3-hydroxybutyrate dehydrogenase, type 2	56898	BDH2	NM_020139	-2.755
3-hydroxyisobutyrate dehydrogenase	11112	HIBADH	NM_152740	1.305
3-hydroxyisobutyryl-Coenzyme A hydrolase	26275	HIBCH	NM_014362	2.36
3-hydroxymethyl-3-methylglutaryl-Coenzyme A lyase (hydroxymethylglutaricaciduria)	3155	HMGCL	NM_000191	2.37
3-hydroxymethyl-3-methylglutaryl-Coenzyme A lyase-like 1	54511	HMGCLL1	NM_019036	1.725
3-ketodihydrosphingosine reductase	2531	KDSR	NM_002035	6.495
3-oxoacid CoA transferase 1	5019	OXCT1	NM_000436	-2.5575
3-oxoacid CoA transferase 2	64064	OXCT2	NM_022120	0.2075
3-oxoacyl-ACP synthase, mitochondrial	54995	OXSM	NM_017897	-2.59
3-phosphoinositide dependent protein kinase-1	5170	PDPK1	NM_002613; NM_031268	0.105
3'-phosphoadenosine 5'-phosphosulfate synthase 1	9061	PAPSS1	NM_005443	0.595
3'-phosphoadenosine 5'-phosphosulfate synthase 2	9060	PAPSS2	NM_004670	1.12
3'(2'), 5'-bisphosphate nucleotidase 1	10380	BPNT1	NM_006085	1.59
4-aminobutyrate aminotransferase	18	ABAT	NM_000663	-1.89
4-hydroxyphenylpyruvate dioxygenase	3242	HPD	NM_002150	-2.7375
4-hydroxyphenylpyruvate dioxygenase-like	84842	HPDL	NM_032756	5.0875
5-aminoimidazole-4-carboxamide ribonucleotide formyltransferase/IMP cyclohydrolase	471	ATIC	NM_004044	-0.7525
5-azacytidine induced 1	22994	AZI1	XM_045581	0.055
5-azacytidine induced 2	64343	AZI2	NM_022461	0.43
5-hydroxytryptamine (serotonin) receptor 1A	3350	HTR1A	NM_000524	1.0225
5-hydroxytryptamine (serotonin) receptor 1B	3351	HTR1B	NM_000863	0.7825
5-hydroxytryptamine (serotonin) receptor 1D	3352	HTR1D	NM_000864	-1.1525
5-hydroxytryptamine (serotonin) receptor 1E	3354	HTR1E	NM_000865	0.5425
5-hydroxytryptamine (serotonin) receptor 1F	3355	HTR1F	NM_000866	-2.2575
5-hydroxytryptamine (serotonin) receptor 2A	3356	HTR2A	NM_000621	-2.7175
5-hydroxytryptamine (serotonin) receptor 2B	3357	HTR2B	NM_000867	-0.4525
5-hydroxytryptamine (serotonin) receptor 2C	3358	HTR2C	NM_000868	-1.0125
5-hydroxytryptamine (serotonin) receptor 3 family member D	200909	HTR3D	NM_182537	3.6425
5-hydroxytryptamine (serotonin) receptor 3, family member C	170572	HTR3C	NM_130770	2.155
5-hydroxytryptamine (serotonin) receptor 3, family member E	285242	HTR3E	NM_182589	1.48
5-hydroxytryptamine (serotonin) receptor 3, family member E	285242	HTR3E	NM_182589	0.81
5-hydroxytryptamine (serotonin) receptor 3, family member E	285242	HTR3E	NM_182589	0.25
5-hydroxytryptamine (serotonin) receptor 3A	3359	HTR3A	NM_000869	-1.7
5-hydroxytryptamine (serotonin) receptor 3A	3359	HTR3A	NM_000869	-1.9025
5-hydroxytryptamine (serotonin) receptor 3B	9177	HTR3B	NM_006028	0.5375
5-hydroxytryptamine (serotonin) receptor 3B	9177	HTR3B	NM_006028	-0.265
5-hydroxytryptamine (serotonin) receptor 4	3360	HTR4	NM_000870	-1.5325
5-hydroxytryptamine (serotonin) receptor 5A	3361	HTR5A	NM_024012	-2.1875
5-hydroxytryptamine (serotonin) receptor 6	3362	HTR6	NM_000871	-0.8275
5-hydroxytryptamine (serotonin) receptor 7 (adenylate cyclase-coupled)	3363	HTR7	NM_000872	1.3925
5-methyltetrahydrofolate-homocysteine methyltransferase	4548	MTR	NM_000254	2.6275
5-methyltetrahydrofolate-homocysteine methyltransferase reductase	4552	MTRR	NM_002454	0.595
5-oxoprolinase (ATP-hydrolysing)	26873	OPLAH	NM_017570	-1.31
5,10-methenyltetrahydrofolate synthetase (5-formyltetrahydrofolate cyclo-ligase)	10588	MTHFS	NM_006441	1.16
5,10-methylenetetrahydrofolate reductase (NADPH)	4524	MTHFR	NM_005957	-1.475
5'-3' exoribonuclease 2	22803	XRN2	NM_012255	-0.055
5'-nucleotidase domain containing 1	221294	NT5DC1	NM_152729	-0.4975
5'-nucleotidase domain containing 2	64943	NT5DC2	NM_022908	-2.8575
5'-nucleotidase domain containing 3	51559	NT5DC3	NM_016575	4.505
5'-nucleotidase, cytosolic IA	84618	NT5C1A	NM_032526	-1.705
5'-nucleotidase, cytosolic IB	93034	NT5C1B	NM_033253	-1.7
5'-nucleotidase, cytosolic II	22978	NT5C2	NM_012229	2.665
5'-nucleotidase, cytosolic III	51251	NT5C3	NM_016489	4.24
5'-nucleotidase, cytosolic III-like	115024	NT5C3L	NM_052935	0.7325
5'-nucleotidase, ecto (CD73)	4907	NT5E	NM_002526	-2.785
5', 3'-nucleotidase, cytosolic	30833	NT5C	NM_014595	12.6
5',3'-nucleotidase, mitochondrial	56953	NT5M	NM_020201	0.07
6-phosphofructo-2-kinase/fructose-2,6-biphosphatase 1	5207	PFKFB1	NM_002625	0.885
6-phosphofructo-2-kinase/fructose-2,6-biphosphatase 1	5207	PFKFB1	NM_002625	-0.5625
6-phosphofructo-2-kinase/fructose-2,6-biphosphatase 2	5208	PFKFB2	NM_001018053; NM_006212	0.925
6-phosphofructo-2-kinase/fructose-2,6-biphosphatase 2	5208	PFKFB2	NM_001018053; NM_006212	-1.6075
6-phosphofructo-2-kinase/fructose-2,6-biphosphatase 3	5209	PFKFB3	NM_004566	-0.655
6-phosphofructo-2-kinase/fructose-2,6-biphosphatase 3	5209	PFKFB3	NM_004566	-0.095
6-phosphofructo-2-kinase/fructose-2,6-biphosphatase 4	5210	PFKFB4	NM_004567	0.545
6-phosphofructo-2-kinase/fructose-2,6-biphosphatase 4	5210	PFKFB4	NM_004567	-0.5375
6-phosphogluconolactonase	25796	PGLS	NM_012088	-2.2
6-pyruvoyltetrahydropterin synthase	5805	PTS	NM_000317	-0.655
7-dehydrocholesterol reductase	1717	DHCR7	NM_001360	14.785
8-oxoguanine DNA glycosylase	4968	OGG1	NM_002542	0.1125
A kinase (PRKA) anchor protein (gravin) 12	9590	AKAP12	NM_005100	1.6875
A kinase (PRKA) anchor protein (yotiao) 9	10142	AKAP9	NM_005751	1.41
A kinase (PRKA) anchor protein 1	8165	AKAP1	NM_003488	0.39
A kinase (PRKA) anchor protein 10	11216	AKAP10	NM_007202	0.75
A kinase (PRKA) anchor protein 11	11215	AKAP11	NM_016248	0.1275
A kinase (PRKA) anchor protein 13	11214	AKAP13	NM_006738	0.7375
A kinase (PRKA) anchor protein 14	158798	AKAP14	NM_178813	0.365
A kinase (PRKA) anchor protein 2	11217	AKAP2	NM_007203	-2.2875
A kinase (PRKA) anchor protein 3	10566	AKAP3	NM_006422	3.475
A kinase (PRKA) anchor protein 4	8852	AKAP4	NM_003886	-1.195
A kinase (PRKA) anchor protein 5	9495	AKAP5	NM_004857	-2.075
A kinase (PRKA) anchor protein 6	9472	AKAP6	NM_004274	3.395
A kinase (PRKA) anchor protein 7	9465	AKAP7	NM_004842	-2.28
A kinase (PRKA) anchor protein 8	10270	AKAP8	NM_005858	-1.265
A kinase (PRKA) anchor protein 8-like	26993	AKAP8L	NM_014371	4.76
aarF domain containing kinase 1	57143	ADCK1	NM_020421	-0.035
aarF domain containing kinase 2	90956	ADCK2	NM_052853	0.8275
aarF domain containing kinase 4	79934	ADCK4	NM_024876	-0.9225
aarF domain containing kinase 5	203054	ADCK5	NM_174922	-0.6775
Abelson helper integration site 1	54806	AHI1	NM_017651	-0.385
abhydrolase domain containing 1	84696	ABHD1	NM_032604	1.44
abhydrolase domain containing 10	55347	ABHD10	NM_018394	-1.1325
abhydrolase domain containing 12	26090	ABHD12	NM_015600	-0.8
abhydrolase domain containing 12B	145447	ABHD12B	NM_181533	-1.0475
abhydrolase domain containing 13	84945	ABHD13	NM_032859	-4.1425
abhydrolase domain containing 14A	25864	ABHD14A	NM_015407	-1.195
abhydrolase domain containing 14B	84836	ABHD14B	NM_032750	1.975
abhydrolase domain containing 2	11057	ABHD2	NM_007011	3.115
abhydrolase domain containing 3	171586	ABHD3	NM_138340	1.32
abhydrolase domain containing 4	63874	ABHD4	NM_022060	3.41
abhydrolase domain containing 5	51099	ABHD5	NM_016006	-1.5925
abhydrolase domain containing 6	57406	ABHD6	NM_020676	-1.3875
abhydrolase domain containing 7	253152	ABHD7	NM_173567	4.3425
abhydrolase domain containing 8	79575	ABHD8	NM_024527	-0.825
abhydrolase domain containing 9	79852	ABHD9	NM_024794	0.7
ABI gene family, member 3	51225	ABI3	NM_016428	-2.5225
ABI gene family, member 3 (NESH) binding protein	25890	ABI3BP	NM_015429	-0.5775
abl interactor 2	10152	ABI2	NM_005759	-1.2775
abl-interactor 1	10006	ABI1	NM_005470	5.9175
ABO blood group (transferase A, alpha 1-3-N-acetylgalactosaminyltransferase; transferase B, alpha 1-3-galactosyltransferase)	28	ABO	NM_020469	0.28
absent in melanoma 1	202	AIM1	XM_166300	-0.9575
absent in melanoma 1-like	55057	AIM1L	NM_017977	0.3
absent in melanoma 2	9447	AIM2	NM_004833	-0.58
acetoacetyl-CoA synthetase	65985	AACS	NM_023928	-0.2
acetyl-Coenzyme A acetyltransferase 1 (acetoacetyl Coenzyme A thiolase)	38	ACAT1	NM_000019	0.9
acetyl-Coenzyme A acetyltransferase 2	39	ACAT2	NM_005891	-1.165
acetyl-Coenzyme A acyltransferase 1 (peroxisomal 3-oxoacyl-Coenzyme A thiolase)	30	ACAA1	NM_001607	-2.5325
acetyl-Coenzyme A acyltransferase 2	10449	ACAA2	NM_006111	-0.235
acetyl-Coenzyme A carboxylase alpha	31	ACACA	NM_198834	-1.4475
acetyl-Coenzyme A carboxylase beta	32	ACACB	NM_001093	-0.47
acetylcholinesterase (Yt blood group)	43	ACHE	NM_000665	-0.45
acetylserotonin O-methyltransferase	438	ASMT	NM_004043	0.8
acetylserotonin O-methyltransferase-like	8623	ASMTL	NM_004192	0.54
achaete-scute complex homolog 1 (Drosophila)	429	ASCL1	NM_004316	-1.95
achaete-scute complex homolog 2 (Drosophila)	430	ASCL2	NM_005170	1.6875
achaete-scute complex homolog 3 (Drosophila)	56676	ASCL3	NM_020646	0.1875
achaete-scute complex homolog 4 (Drosophila)	121549	ASCL4	XM_062690	0.7225
achalasia, adrenocortical insufficiency, alacrimia (Allgrove, triple-A)	8086	AAAS	NM_015665	0.07
acid phosphatase 1, soluble	52	ACP1	NM_004300	10.105
acid phosphatase 2, lysosomal	53	ACP2	NM_001610	-2.01
acid phosphatase 5, tartrate resistant	54	ACP5	NM_001611	3.875
acid phosphatase 6, lysophosphatidic	51205	ACP6	NM_016361	1.705
acid phosphatase-like 2	92370	ACPL2	NM_152282	1.75
acid phosphatase, prostate	55	ACPP	NM_001099	-0.265
acid phosphatase, testicular	93650	ACPT	NM_033068	1.44
acidic (leucine-rich) nuclear phosphoprotein 32 family, member A	8125	ANP32A	NM_006305	2.545
acidic (leucine-rich) nuclear phosphoprotein 32 family, member B	10541	ANP32B	NM_006401	0.71
acidic (leucine-rich) nuclear phosphoprotein 32 family, member C	23520	ANP32C	NM_012403	2.3225
acidic (leucine-rich) nuclear phosphoprotein 32 family, member D	23519	ANP32D	NM_012404	0.7725
acidic (leucine-rich) nuclear phosphoprotein 32 family, member E	81611	ANP32E	NM_030920	0.065
acidic repeat containing	93953	ACRC	NM_052957	1.9725
acireductone dioxygenase 1	55256	ADI1	NM_018269	-1.5625
ACN9 homolog (S. cerevisiae)	57001	ACN9	NM_020186	-1.4925
aconitase 1, soluble	48	ACO1	NM_002197	-2.265
aconitase 2, mitochondrial	50	ACO2	NM_001098	-1.2525
acrosin	49	ACR	NM_001097	-0.1725
acrosin binding protein	84519	ACRBP	NM_032489	-0.8125
acrosomal vesicle protein 1	56	ACRV1	NM_001612	0.795
actin binding LIM protein 1	3983	ABLIM1	NM_002313	4.1075
actin binding LIM protein family, member 2	84448	ABLIM2	NM_032432	-1.5525
actin binding LIM protein family, member 3	22885	ABLIM3	NM_014945	-1.2575
actin filament associated protein 1	60312	AFAP1	NM_021638	0.88
actin filament associated protein 1-like 1	134265	AFAP1L1	XM_059702	3.545
actin filament associated protein 1-like 2	84632	AFAP1L2	NM_032550	-0.675
actin related protein 2/3 complex, subunit 1A, 41kDa	10552	ARPC1A	NM_006409	-1.8125
actin related protein 2/3 complex, subunit 1B, 41kDa	10095	ARPC1B	NM_005720	8.2025
actin related protein 2/3 complex, subunit 2, 34kDa	10109	ARPC2	NM_005731	-0.69
actin related protein 2/3 complex, subunit 3, 21kDa	10094	ARPC3	NM_005719	-1.42
actin related protein 2/3 complex, subunit 4, 20kDa	10093	ARPC4	NM_005718	-1.79
actin related protein 2/3 complex, subunit 5-like	81873	ARPC5L	NM_030978	0.915
actin related protein 2/3 complex, subunit 5, 16kDa	10092	ARPC5	NM_005717	1.425
actin related protein M1	84517	ARPM1	NM_032487	1.6675
actin-binding Rho activating protein	137735	ABRA	NM_139166	4.7925
actin-bundling protein with BAIAP2 homology	92154	ABBA-1	NM_138383	4.845
actin-like 6A	86	ACTL6A	NM_004301	-2.115
actin-like 6B	51412	ACTL6B	NM_016188	-0.66
actin-like 7A	10881	ACTL7A	NM_006687	-0.5625
actin-like 7B	10880	ACTL7B	NM_006686	-0.145
actin-like 8	81569	ACTL8	NM_030812	0.585
actin-like 9	284382	ACTL9	NM_178525	-2.14
actin-related protein 10 homolog (S. cerevisiae)	55860	ACTR10	NM_018477	7.0725
actin-related protein T1	139741	ACTRT1	NM_138289	0.0325
actin-related protein T2	140625	ACTRT2	NM_080431	6.975
actin, alpha 1, skeletal muscle	58	ACTA1	NM_001100	1.5225
actin, alpha 2, smooth muscle, aorta	59	ACTA2	NM_001613	-1.035
actin, alpha, cardiac muscle 1	70	ACTC1	NM_005159	1.32
actin, beta	60	ACTB	NM_001101	-3.2625
actin, gamma 1	71	ACTG1	NM_001614	-0.815
actin, gamma 2, smooth muscle, enteric	72	ACTG2	NM_001615	-2.8975
actinin, alpha 1	87	ACTN1	NM_001102	-2.6825
actinin, alpha 2	88	ACTN2	NM_001103	7.9725
actinin, alpha 3	89	ACTN3	NM_001104	-1.41
actinin, alpha 4	81	ACTN4	NM_004924	0.01
activated leukocyte cell adhesion molecule	214	ALCAM	NM_001627	-0.335
activating signal cointegrator 1 complex subunit 1	51008	ASCC1	NM_015947	1.2475
activating signal cointegrator 1 complex subunit 2	84164	ASCC2	NM_032204	1.295
activating signal cointegrator 1 complex subunit 3	10973	ASCC3	NM_006828	-1.81
activating transcription factor 1	466	ATF1	NM_005171	3.415
activating transcription factor 2	1386	ATF2	NM_001880	0.45
activating transcription factor 3	467	ATF3	NM_001674	0.325
activating transcription factor 4 (tax-responsive enhancer element B67)	468	ATF4	NM_001675	6.785
activating transcription factor 5	22809	ATF5	NM_012068	-1.7075
activating transcription factor 6	22926	ATF6	NM_007348	-1.485
activating transcription factor 7	11016	ATF7	NM_006856	1.03
activating transcription factor 7 interacting protein	55729	ATF7IP	NM_018179	4.51
activating transcription factor 7 interacting protein 2	80063	ATF7IP2	NM_024997	0.3325
activation-induced cytidine deaminase	57379	AICDA	NM_020661	0.8825
activator of basal transcription 1	29777	ABT1	NM_013375	2.59
active BCR-related gene	29	ABR	NM_001092	0.21
activin A receptor type II-like 1	94	ACVRL1	NM_001077401; NM_000020	-1.865
activin A receptor, type I	90	ACVR1	NM_001105	0.66
activin A receptor, type IB	91	ACVR1B	NM_020328; NM_004302	-1.135
activin A receptor, type IC	130399	ACVR1C	NM_145259; NM_001111033	1.675
activin A receptor, type IIA	92	ACVR2A	NM_001616	1.815
activin A receptor, type IIB	93	ACVR2B	NM_001106	1.2675
activity-dependent neuroprotector homeobox	23394	ADNP	NM_015339	3.2
activity-regulated cytoskeleton-associated protein	23237	ARC	NM_015193	4.975
acyl-CoA synthetase bubblegum family member 1	23205	ACSBG1	NM_015162	4.96
acyl-CoA synthetase bubblegum family member 2	81616	ACSBG2	NM_030924	-0.92
acyl-CoA synthetase family member 2	80221	ACSF2	NM_025149	-0.36
acyl-CoA synthetase family member 3	197322	ACSF3	NM_174917	-0.3575
acyl-CoA synthetase long-chain family member 1	2180	ACSL1	NM_001995	5.15
acyl-CoA synthetase long-chain family member 3	2181	ACSL3	NM_004457	-1.15
acyl-CoA synthetase long-chain family member 4	2182	ACSL4	NM_004458	-0.355
acyl-CoA synthetase long-chain family member 5	51703	ACSL5	NM_016234	-2.725
acyl-CoA synthetase long-chain family member 6	23305	ACSL6	NM_015256	1.245
acyl-CoA synthetase medium-chain family member 1	116285	ACSM1	NM_052956	1.31
acyl-CoA synthetase medium-chain family member 2A	123876	ACSM2A	XM_058743	-0.07
acyl-CoA synthetase medium-chain family member 2B	348158	ACSM2B	NM_182617	0.9525
acyl-CoA synthetase medium-chain family member 3	6296	ACSM3	NM_005622	1.07
acyl-CoA synthetase medium-chain family member 5	54988	ACSM5	NM_017888	0.265
acyl-CoA synthetase short-chain family member 1	84532	ACSS1	NM_032501	-2.0975
acyl-CoA synthetase short-chain family member 2	55902	ACSS2	NM_018677	1.465
acyl-CoA synthetase short-chain family member 3	79611	ACSS3	NM_024560	-0.03
acyl-CoA thioesterase 11	26027	ACOT11	NM_015547	2.1375
acyl-CoA thioesterase 12	134526	ACOT12	NM_130767	2.05
acyl-CoA thioesterase 2	10965	ACOT2	NM_006821	-1.665
acyl-CoA thioesterase 4	122970	ACOT4	NM_152331	-0.015
acyl-CoA thioesterase 7	11332	ACOT7	NM_007274	3.705
acyl-CoA thioesterase 8	10005	ACOT8	NM_005469	-2.2725
acyl-CoA thioesterase 9	23597	ACOT9	NM_012332	4.065
acyl-Coenzyme A binding domain containing 3	64746	ACBD3	NM_022735	2.9475
acyl-Coenzyme A binding domain containing 4	79777	ACBD4	NM_024722	-0.29
acyl-Coenzyme A binding domain containing 5	91452	ACBD5	NM_145698	2.7775
acyl-Coenzyme A binding domain containing 6	84320	ACBD6	NM_032360	1.8825
acyl-Coenzyme A dehydrogenase family, member 10	80724	ACAD10	NM_025247	-1.63
acyl-Coenzyme A dehydrogenase family, member 11	84129	ACAD11	NM_032169	-0.3325
acyl-Coenzyme A dehydrogenase family, member 8	27034	ACAD8	NM_014384	-0.15
acyl-Coenzyme A dehydrogenase family, member 9	28976	ACAD9	NM_014049	2.4525
acyl-Coenzyme A dehydrogenase, C-2 to C-3 short chain	35	ACADS	NM_000017	4.74
acyl-Coenzyme A dehydrogenase, C-4 to C-12 straight chain	34	ACADM	NM_000016	0.135
acyl-Coenzyme A dehydrogenase, long chain	33	ACADL	NM_001608	-0.065
acyl-Coenzyme A dehydrogenase, short/branched chain	36	ACADSB	NM_001609	-0.71
acyl-Coenzyme A dehydrogenase, very long chain	37	ACADVL	NM_000018	-3.435
acyl-Coenzyme A oxidase 1, palmitoyl	51	ACOX1	NM_004035	1.6325
acyl-Coenzyme A oxidase 2, branched chain	8309	ACOX2	NM_003500	-1.18
acyl-Coenzyme A oxidase 3, pristanoyl	8310	ACOX3	NM_003501	-3.1725
acyl-Coenzyme A oxidase-like	55289	ACOXL	NM_018308	0.75
acyl-malonyl condensing enzyme 1	146861	AMAC1	NM_152462	2.195
acyl-malonyl condensing enzyme 1-like 2	83650	AMAC1L2	NM_054028	3.3075
acylglycerol kinase	55750	AGK	NM_018238	2.35
acyloxyacyl hydrolase (neutrophil)	313	AOAH	NM_001637	0.055
acylphosphatase 1, erythrocyte (common) type	97	ACYP1	XM_352906	0.845
acylphosphatase 2, muscle type	98	ACYP2	NM_138448	-2.8475
ADAM metallopeptidase domain 10	102	ADAM10	NM_001110	3.3425
ADAM metallopeptidase domain 11	4185	ADAM11	NM_002390	-2.5625
ADAM metallopeptidase domain 12 (meltrin alpha)	8038	ADAM12	NM_003474	2.0925
ADAM metallopeptidase domain 15	8751	ADAM15	NM_003815	2.0125
ADAM metallopeptidase domain 17 (tumor necrosis factor, alpha, converting enzyme)	6868	ADAM17	NM_003183	-1.9025
ADAM metallopeptidase domain 18	8749	ADAM18	NM_014237	-0.4725
ADAM metallopeptidase domain 19 (meltrin beta)	8728	ADAM19	NM_023038	3.8525
ADAM metallopeptidase domain 2 (fertilin beta)	2515	ADAM2	NM_001464	-2.9275
ADAM metallopeptidase domain 20	8748	ADAM20	NM_003814	6.4575
ADAM metallopeptidase domain 21	8747	ADAM21	NM_003813	1.0525
ADAM metallopeptidase domain 22	53616	ADAM22	NM_004194	-2.9675
ADAM metallopeptidase domain 23	8745	ADAM23	NM_003812	1.4675
ADAM metallopeptidase domain 28	10863	ADAM28	NM_014265	1.4925
ADAM metallopeptidase domain 29	11086	ADAM29	NM_014269	0.7175
ADAM metallopeptidase domain 30	11085	ADAM30	NM_021794	-3.4525
ADAM metallopeptidase domain 32	203102	ADAM32	NM_145004	2.7425
ADAM metallopeptidase domain 33	80332	ADAM33	NM_025220	1.8225
ADAM metallopeptidase domain 7	8756	ADAM7	NM_003817	-0.9325
ADAM metallopeptidase domain 8	101	ADAM8	NM_001109	0.8125
ADAM metallopeptidase domain 9 (meltrin gamma)	8754	ADAM9	NM_003816	0.6325
ADAM metallopeptidase with thrombospondin type 1 motif, 1	9510	ADAMTS1	NM_006988	-0.2375
ADAM metallopeptidase with thrombospondin type 1 motif, 10	81794	ADAMTS10	NM_030957	2.6375
ADAM metallopeptidase with thrombospondin type 1 motif, 12	81792	ADAMTS12	NM_030955	-1.9775
ADAM metallopeptidase with thrombospondin type 1 motif, 13	11093	ADAMTS13	NM_139025	1.7825
ADAM metallopeptidase with thrombospondin type 1 motif, 14	140766	ADAMTS14	NM_080722	-0.4925
ADAM metallopeptidase with thrombospondin type 1 motif, 15	170689	ADAMTS15	NM_139055	-1.7575
ADAM metallopeptidase with thrombospondin type 1 motif, 16	170690	ADAMTS16	NM_139056	-1.4225
ADAM metallopeptidase with thrombospondin type 1 motif, 17	170691	ADAMTS17	NM_139057	0.3775
ADAM metallopeptidase with thrombospondin type 1 motif, 18	170692	ADAMTS18	NM_139054	0.1325
ADAM metallopeptidase with thrombospondin type 1 motif, 19	171019	ADAMTS19	NM_133638	1.0225
ADAM metallopeptidase with thrombospondin type 1 motif, 2	9509	ADAMTS2	NM_014244	-1.3925
ADAM metallopeptidase with thrombospondin type 1 motif, 20	80070	ADAMTS20	NM_025003	-1.4225
ADAM metallopeptidase with thrombospondin type 1 motif, 3	9508	ADAMTS3	NM_014243	0.6975
ADAM metallopeptidase with thrombospondin type 1 motif, 4	9507	ADAMTS4	NM_005099	-0.8725
ADAM metallopeptidase with thrombospondin type 1 motif, 5 (aggrecanase-2)	11096	ADAMTS5	NM_007038	3.4025
ADAM metallopeptidase with thrombospondin type 1 motif, 6	11174	ADAMTS6	NM_014273	0.0825
ADAM metallopeptidase with thrombospondin type 1 motif, 7	11173	ADAMTS7	NM_014272	0.6275
ADAM metallopeptidase with thrombospondin type 1 motif, 8	11095	ADAMTS8	NM_007037	1.0675
ADAM metallopeptidase with thrombospondin type 1 motif, 9	56999	ADAMTS9	NM_020249	-1.2075
ADAM-like, decysin 1	27299	ADAMDEC1	NM_014479	-0.2375
ADAMTS-like 1	92949	ADAMTSL1	NM_052866	2.0775
ADAMTS-like 2	9719	ADAMTSL2	NM_014694	0.4075
ADAMTS-like 3	57188	ADAMTSL3	NM_207517	0.4225
ADAMTS-like 4	54507	ADAMTSL4	NM_019032	2.2475
ADAMTS-like 5	339366	ADAMTSL5	NM_213604	-1.105
adaptor protein, phosphotyrosine interaction, PH domain and leucine zipper containing 1	26060	APPL1	NM_012096	-0.9275
adaptor protein, phosphotyrosine interaction, PH domain and leucine zipper containing 2	55198	APPL2	NM_018171	-2.625
adaptor-related protein complex 1, beta 1 subunit	162	AP1B1	NM_001127	2.8
adaptor-related protein complex 1, gamma 1 subunit	164	AP1G1	NM_001128	-0.1225
adaptor-related protein complex 1, gamma 2 subunit	8906	AP1G2	NM_003917	-0.085
adaptor-related protein complex 1, mu 1 subunit	8907	AP1M1	NM_032493	13.035
adaptor-related protein complex 1, mu 2 subunit	10053	AP1M2	NM_005498	1.4825
adaptor-related protein complex 1, sigma 1 subunit	1174	AP1S1	NM_001283	-1.66
adaptor-related protein complex 1, sigma 2 subunit	8905	AP1S2	NM_003916	-0.6975
adaptor-related protein complex 1, sigma 3 subunit	130340	AP1S3	NM_178814	3.775
adaptor-related protein complex 2, alpha 1 subunit	160	AP2A1	NM_014203	1.5475
adaptor-related protein complex 2, alpha 2 subunit	161	AP2A2	NM_012305	1.87
adaptor-related protein complex 2, beta 1 subunit	163	AP2B1	NM_001282	0.7025
adaptor-related protein complex 2, mu 1 subunit	1173	AP2M1	NM_004068	-0.075
adaptor-related protein complex 2, sigma 1 subunit	1175	AP2S1	NM_004069	-1.0525
adaptor-related protein complex 3, beta 1 subunit	8546	AP3B1	NM_003664	-1.2
adaptor-related protein complex 3, beta 2 subunit	8120	AP3B2	NM_004644	-3.8775
adaptor-related protein complex 3, delta 1 subunit	8943	AP3D1	NM_003938	-1.13
adaptor-related protein complex 3, mu 1 subunit	26985	AP3M1	NM_012095	0.71
adaptor-related protein complex 3, mu 2 subunit	10947	AP3M2	NM_006803	-1.135
adaptor-related protein complex 3, sigma 1 subunit	1176	AP3S1	NM_001284	-0.9525
adaptor-related protein complex 3, sigma 2 subunit	10239	AP3S2	NM_005829	-0.11
adaptor-related protein complex 4, beta 1 subunit	10717	AP4B1	NM_006594	-3.1
adaptor-related protein complex 4, epsilon 1 subunit	23431	AP4E1	NM_007347	2.765
adaptor-related protein complex 4, mu 1 subunit	9179	AP4M1	NM_004722	-0.6775
adaptor-related protein complex 4, sigma 1 subunit	11154	AP4S1	NM_007077	1.3025
additional sex combs like 1 (Drosophila)	171023	ASXL1	NM_015338	-0.9425
additional sex combs like 2 (Drosophila)	55252	ASXL2	NM_018263	0.1375
adducin 1 (alpha)	118	ADD1	NM_001119	-2.28
adducin 2 (beta)	119	ADD2	NM_001617	-0.0975
adducin 3 (gamma)	120	ADD3	NM_016824	3.5725
adenine phosphoribosyltransferase	353	APRT	NM_000485	-0.18
adenomatosis polyposis coli 2	10297	APC2	NM_005883	4.93
adenomatosis polyposis coli down-regulated 1	147495	APCDD1	NM_153000	-2.615
adenomatosis polyposis coli down-regulated 1-like	164284	APCDD1L	NM_153360	1.2575
adenomatous polyposis coli	324	APC	NM_000038	3.225
adenosine A1 receptor	134	ADORA1	NM_000674	-0.1375
adenosine A2a receptor	135	ADORA2A	NM_000675	2.7875
adenosine A2b receptor	136	ADORA2B	NM_000676	1.5025
adenosine A3 receptor	140	ADORA3	NM_000677	-1.2075
adenosine deaminase	100	ADA	NM_000022	-0.035
adenosine deaminase domain containing 1 (testis-specific)	132612	ADAD1	NM_139243	1.68
adenosine deaminase domain containing 2	161931	ADAD2	NM_139174	1.5525
adenosine deaminase-like	161823	ADAL	XM_091156	6.235
adenosine deaminase, RNA-specific	103	ADAR	NM_001111	-2.675
adenosine deaminase, RNA-specific, B1 (RED1 homolog rat)	104	ADARB1	NM_001112	-0.89
adenosine deaminase, RNA-specific, B2 (RED2 homolog rat)	105	ADARB2	NM_018702	-2.235
adenosine deaminase, tRNA-specific 1	23536	ADAT1	NM_012091	-0.625
adenosine deaminase, tRNA-specific 2, TAD2 homolog (S. cerevisiae)	134637	ADAT2	NM_182503	-0.99
adenosine deaminase, tRNA-specific 3, TAD3 homolog (S. cerevisiae)	113179	ADAT3	NM_138422	-1.495
adenosine kinase	132	ADK	NM_001123; NM_006721	1.585
adenosine monophosphate deaminase (isoform E)	272	AMPD3	NM_000480	-0.925
adenosine monophosphate deaminase 1	270	AMPD1	NM_000036	-0.6975
adenosine monophosphate deaminase 2 (isoform L)	271	AMPD2	NM_004037	-0.87
adenosylmethionine decarboxylase 1	262	AMD1	NM_001634	-1.6075
adenylate cyclase 1 (brain)	107	ADCY1	NM_021116	-0.09
adenylate cyclase 10 (soluble)	55811	ADCY10	NM_018417	0.205
adenylate cyclase 2 (brain)	108	ADCY2	NM_020546	-1.235
adenylate cyclase 3	109	ADCY3	NM_004036	-0.03
adenylate cyclase 4	196883	ADCY4	NM_139247	-2.42
adenylate cyclase 5	111	ADCY5	NM_183357	2.9525
adenylate cyclase 6	112	ADCY6	NM_015270	0.8275
adenylate cyclase 7	113	ADCY7	NM_001114	0.245
adenylate cyclase 8 (brain)	114	ADCY8	NM_001115	0.07
adenylate cyclase 9	115	ADCY9	NM_001116	-0.595
adenylate cyclase activating polypeptide 1 (pituitary)	116	ADCYAP1	NM_001117	-3.1825
adenylate cyclase activating polypeptide 1 (pituitary) receptor type I	117	ADCYAP1R1	NM_001118	-0.4075
adenylate kinase 1	203	AK1	NM_000476	0.955
adenylate kinase 2	204	AK2	NM_001625	0.625
adenylate kinase 3	50808	AK3	NM_016282	0.855
adenylate kinase 3-like 2	387851	AK3L2	NM_001002921	-2.5125
adenylate kinase 4	205	AK4	NM_013410	-1.2675
adenylate kinase 5	26289	AK5	NM_174858; NM_012093	-0.0575
adenylate kinase 7	122481	AK7	NM_152327	-1.635
adenylate kinase domain containing 1	221264	AKD1	NM_145025	-1.2125
adenylosuccinate lyase	158	ADSL	NM_000026	3.135
adenylosuccinate synthase	159	ADSS	NM_001126	4.1
adenylosuccinate synthase like 1	122622	ADSSL1	NM_152328	5.6075
adherens junctions associated protein 1	55966	AJAP1	NM_018836	-3.3725
adhesion molecule with Ig-like domain 1	57463	AMIGO1	XM_371279	-3.0775
adhesion molecule with Ig-like domain 2	347902	AMIGO2	NM_181847	-2.8925
adhesion molecule with Ig-like domain 3	386724	AMIGO3	NM_198722	1.0125
adhesion molecule, interacts with CXADR antigen 1	120425	AMICA1	NM_153206	1.4425
adhesion regulating molecule 1	11047	ADRM1	NM_007002	-0.9525
adipocyte-specific adhesion molecule	79827	ASAM	NM_024769	0.9375
adipogenin	149685	ADIG	NM_174906	0.43
adiponectin receptor 1	51094	ADIPOR1	NM_015999	1.9825
adiponectin receptor 2	79602	ADIPOR2	NM_024551	-0.0375
adiponectin, C1Q and collagen domain containing	9370	ADIPOQ	NM_004797	-1.335
adipose differentiation-related protein	123	ADFP	NM_001122	-1.1175
ADNP homeobox 2	22850	ADNP2	NM_014913	2.2325
ADP-dependent glucokinase	83440	ADPGK	NM_031284	0.265
ADP-ribosylarginine hydrolase	141	ADPRH	NM_001125	-1.475
ADP-ribosylation factor 1	375	ARF1	NM_001658	-0.24
ADP-ribosylation factor 3	377	ARF3	NM_001659	-1.225
ADP-ribosylation factor 4	378	ARF4	NM_001660	1.1
ADP-ribosylation factor 5	381	ARF5	NM_001662	0.1875
ADP-ribosylation factor 6	382	ARF6	NM_001663	-0.945
ADP-ribosylation factor GTPase activating protein 1	55738	ARFGAP1	NM_018209	3.8075
ADP-ribosylation factor GTPase activating protein 2	84364	ARFGAP2	NM_032389	-1.035
ADP-ribosylation factor GTPase activating protein 3	26286	ARFGAP3	NM_014570	-0.825
ADP-ribosylation factor guanine nucleotide-exchange factor 1(brefeldin A-inhibited)	10565	ARFGEF1	NM_006421	-0.255
ADP-ribosylation factor guanine nucleotide-exchange factor 2 (brefeldin A-inhibited)	10564	ARFGEF2	NM_006420	0.3525
ADP-ribosylation factor interacting protein 1 (arfaptin 1)	27236	ARFIP1	NM_014447	1.345
ADP-ribosylation factor interacting protein 2 (arfaptin 2)	23647	ARFIP2	NM_012402	0.395
ADP-ribosylation factor related protein 1	10139	ARFRP1	NM_003224	0.845
ADP-ribosylation factor-like 1	400	ARL1	NM_001177	-3.425
ADP-ribosylation factor-like 10	285598	ARL10	NM_173664	0.5775
ADP-ribosylation factor-like 11	115761	ARL11	NM_138450	1.42
ADP-ribosylation factor-like 13A	392509	ARL13A	XM_373358	1.0375
ADP-ribosylation factor-like 13B	200894	ARL13B	NM_144996	-1.0925
ADP-ribosylation factor-like 14	80117	ARL14	NM_025047	-0.53
ADP-ribosylation factor-like 15	54622	ARL15	NM_019087	0.2825
ADP-ribosylation factor-like 16	339231	ARL16	XM_290777	1.8075
ADP-ribosylation factor-like 17 pseudogene 1	51326	ARL17P1	NM_016632	-0.97
ADP-ribosylation factor-like 2	402	ARL2	NM_001667	0.645
ADP-ribosylation factor-like 2 binding protein	23568	ARL2BP	NM_012106	2.3675
ADP-ribosylation factor-like 3	403	ARL3	NM_004311	-0.1325
ADP-ribosylation factor-like 4A	10124	ARL4A	NM_005738	1.34
ADP-ribosylation factor-like 4C	10123	ARL4C	NM_005737	1.15
ADP-ribosylation factor-like 4D	379	ARL4D	NM_001661	-2.475
ADP-ribosylation factor-like 5A	26225	ARL5A	NM_012097	0.115
ADP-ribosylation factor-like 5B	221079	ARL5B	NM_178815	2.975
ADP-ribosylation factor-like 6	84100	ARL6	NM_032146	4.72
ADP-ribosylation factor-like 6 interacting protein 1	23204	ARL6IP1	NM_015161	2.9175
ADP-ribosylation factor-like 6 interacting protein 2	64225	ARL6IP2	NM_022374	3.475
ADP-ribosylation factor-like 8A	127829	ARL8A	NM_138795	-1.615
ADP-ribosylation factor-like 8B	55207	ARL8B	NM_018184	-0.2075
ADP-ribosylation-like factor 6 interacting protein 4	51329	ARL6IP4	NM_016638	1.1875
ADP-ribosylation-like factor 6 interacting protein 5	10550	ARL6IP5	NM_006407	-1.3925
ADP-ribosylation-like factor 6 interacting protein 6	151188	ARL6IP6	NM_152522	-0.5325
ADP-ribosylhydrolase like 1	113622	ADPRHL1	NM_138430	-0.94
ADP-ribosylhydrolase like 2	54936	ADPRHL2	NM_017825	2.9975
ADP-ribosyltransferase 1	417	ART1	NM_004314	-1.6825
ADP-ribosyltransferase 3	419	ART3	NM_001179	-0.16
ADP-ribosyltransferase 4 (Dombrock blood group)	420	ART4	NM_021071	-2.05
ADP-ribosyltransferase 5	116969	ART5	NM_053017	-0.1475
adrenergic, alpha-1A-, receptor	148	ADRA1A	NM_000680	3.0675
adrenergic, alpha-1B-, receptor	147	ADRA1B	NM_000679	0.5375
adrenergic, alpha-1D-, receptor	146	ADRA1D	NM_000678	0.2375
adrenergic, alpha-2A-, receptor	150	ADRA2A	NM_000681	1.6075
adrenergic, alpha-2B-, receptor	151	ADRA2B	NM_000682	2.9375
adrenergic, alpha-2C-, receptor	152	ADRA2C	NM_000683	1.2425
adrenergic, beta-1-, receptor	153	ADRB1	NM_000684	-2.7875
adrenergic, beta-2-, receptor, surface	154	ADRB2	NM_000024	2.6375
adrenergic, beta-3-, receptor	155	ADRB3	NM_000025	-0.5725
adrenergic, beta, receptor kinase 1	156	ADRBK1	NM_001619	-1.9375
adrenergic, beta, receptor kinase 2	157	ADRBK2	NM_005160	0.9175
adrenocortical dysplasia homolog (mouse)	65057	ACD	NM_022914	0.3425
adrenomedullin	133	ADM	NM_001124	1.9925
adrenomedullin 2	79924	ADM2	NM_024866	-1.82
advanced glycosylation end product-specific receptor	177	AGER	NM_001136	1.09
advillin	10677	AVIL	NM_006576	3.0475
AE binding protein 1	165	AEBP1	NM_001129	-2.0525
AE binding protein 2	121536	AEBP2	NM_153207	-1.765
AF4/FMR2 family, member 1	4299	AFF1	NM_005935	0.0075
AF4/FMR2 family, member 2	2334	AFF2	NM_002025	-1.95
AF4/FMR2 family, member 3	3899	AFF3	NM_002285	-1.3425
AF4/FMR2 family, member 4	27125	AFF4	NM_014423	2.4675
afamin	173	AFM	NM_001133	-0.2
AFG3 ATPase family gene 3-like 2 (yeast)	10939	AFG3L2	NM_006796	4.3525
aflatoxin B1 aldehyde reductase 3	246181	AFAR3	NM_201252	-0.705
aftiphilin	54812	AFTPH	NM_017657	-1.52
aggrecan	176	ACAN	NM_001135	7.0475
agmatine ureohydrolase (agmatinase)	79814	AGMAT	NM_024758	-1.4875
agouti related protein homolog (mouse)	181	AGRP	NM_001138	-0.405
agouti signaling protein, nonagouti homolog (mouse)	434	ASIP	NM_001672	3.6025
agrin	375790	AGRN	XM_372195	0.6475
AHA1, activator of heat shock 90kDa protein ATPase homolog 1 (yeast)	10598	AHSA1	NM_012111	-2.2575
AHA1, activator of heat shock 90kDa protein ATPase homolog 2 (yeast)	130872	AHSA2	NM_152392	-0.78
AHNAK nucleoprotein	79026	AHNAK	NM_024060	-1.9425
AKT interacting protein	64400	AKTIP	NM_022476	-1.24
AKT1 substrate 1 (proline-rich)	84335	AKT1S1	NM_032375	-2.1275
alanine-glyoxylate aminotransferase	189	AGXT	NM_000030	-1.515
alanine-glyoxylate aminotransferase 2	64902	AGXT2	NM_031900	0.645
alanine-glyoxylate aminotransferase 2-like 1	64850	AGXT2L1	NM_031279	-1.7775
alanine-glyoxylate aminotransferase 2-like 2	85007	AGXT2L2	NM_032921	5.89
alanyl (membrane) aminopeptidase (aminopeptidase N, aminopeptidase M, microsomal aminopeptidase, CD13, p150)	290	ANPEP	NM_001150	-2.1275
alanyl-tRNA synthetase	16	AARS	NM_001605	1.9825
alanyl-tRNA synthetase 2, mitochondrial (putative)	57505	AARS2	NM_020745	-1.4275
alanyl-tRNA synthetase domain containing 1	80755	AARSD1	NM_025267	0.3275
albumin	213	ALB	NM_000477	-1.365
alcohol dehydrogenase 1A (class I), alpha polypeptide	124	ADH1A	NM_000667	1.325
alcohol dehydrogenase 1B (class I), beta polypeptide	125	ADH1B	NM_000668	1.215
alcohol dehydrogenase 1C (class I), gamma polypeptide	126	ADH1C	NM_000669	1.16
alcohol dehydrogenase 4 (class II), pi polypeptide	127	ADH4	NM_000670	-1.325
alcohol dehydrogenase 5 (class III), chi polypeptide	128	ADH5	NM_000671	0.755
alcohol dehydrogenase 6 (class V)	130	ADH6	NM_000672	-1.2425
alcohol dehydrogenase 7 (class IV), mu or sigma polypeptide	131	ADH7	NM_000673	-2.645
alcohol dehydrogenase, iron containing, 1	137872	ADHFE1	NM_144650	-0.745
aldehyde dehydrogenase 1 family, member A1	216	ALDH1A1	NM_000689	4.245
aldehyde dehydrogenase 1 family, member A2	8854	ALDH1A2	NM_003888	0.4125
aldehyde dehydrogenase 1 family, member A3	220	ALDH1A3	NM_000693	0.045
aldehyde dehydrogenase 1 family, member B1	219	ALDH1B1	NM_000692	0.95
aldehyde dehydrogenase 1 family, member L1	10840	ALDH1L1	NM_012190	1.0725
aldehyde dehydrogenase 1 family, member L2	160428	ALDH1L2	XM_090294	-0.85
aldehyde dehydrogenase 16 family, member A1	126133	ALDH16A1	NM_153329	-0.365
aldehyde dehydrogenase 18 family, member A1	5832	ALDH18A1	NM_002860; NM_001017423	-1.0725
aldehyde dehydrogenase 2 family (mitochondrial)	217	ALDH2	NM_000690	0.955
aldehyde dehydrogenase 3 family, member A2	224	ALDH3A2	NM_000382	2.33
aldehyde dehydrogenase 3 family, member B1	221	ALDH3B1	NM_000694	4.71
aldehyde dehydrogenase 3 family, member B2	222	ALDH3B2	NM_000695	-1.06
aldehyde dehydrogenase 3 family, memberA1	218	ALDH3A1	NM_000691	0.5675
aldehyde dehydrogenase 4 family, member A1	8659	ALDH4A1	NM_003748	4.67
aldehyde dehydrogenase 5 family, member A1 (succinate-semialdehyde dehydrogenase)	7915	ALDH5A1	NM_001080	0.6725
aldehyde dehydrogenase 6 family, member A1	4329	ALDH6A1	NM_005589	4.4075
aldehyde dehydrogenase 7 family, member A1	501	ALDH7A1	NM_001182	-1.25
aldehyde dehydrogenase 8 family, member A1	64577	ALDH8A1	NM_022568	-1.45
aldehyde dehydrogenase 9 family, member A1	223	ALDH9A1	NM_000696	-1.435
aldehyde oxidase 1	316	AOX1	NM_001159	-1.805
aldo-keto reductase family 1, member A1 (aldehyde reductase)	10327	AKR1A1	NM_006066	0.475
aldo-keto reductase family 1, member B1 (aldose reductase)	231	AKR1B1	NM_001628	-1.25
aldo-keto reductase family 1, member B10 (aldose reductase)	57016	AKR1B10	NM_020299	-0.1275
aldo-keto reductase family 1, member C-like 1	340811	AKR1CL1	XM_291723	-0.1725
aldo-keto reductase family 1, member C-like 2	83592	AKR1CL2	NM_031436	-0.07
aldo-keto reductase family 1, member C1 (dihydrodiol dehydrogenase 1; 20-alpha (3-alpha)-hydroxysteroid dehydrogenase)	1645	AKR1C1	NM_001353	2.22
aldo-keto reductase family 1, member C2 (dihydrodiol dehydrogenase 2; bile acid binding protein; 3-alpha hydroxysteroid dehydrogenase, type III)	1646	AKR1C2	NM_001354	6.005
aldo-keto reductase family 1, member C3 (3-alpha hydroxysteroid dehydrogenase, type II)	8644	AKR1C3	NM_003739	-1.83
aldo-keto reductase family 1, member C4 (chlordecone reductase; 3-alpha hydroxysteroid dehydrogenase, type I; dihydrodiol dehydrogenase 4)	1109	AKR1C4	NM_001818	-1.44
aldo-keto reductase family 1, member D1 (delta 4-3-ketosteroid-5-beta-reductase)	6718	AKR1D1	NM_005989	1.595
aldo-keto reductase family 7, member A2 (aflatoxin aldehyde reductase)	8574	AKR7A2	NM_003689	4.785
aldo-keto reductase family 7, member A3 (aflatoxin aldehyde reductase)	22977	AKR7A3	NM_012067	-1.985
aldo-keto reductase, truncated	389932	tAKR	XM_372302	0.005
aldolase A, fructose-bisphosphate	226	ALDOA	NM_000034	-2.8025
aldolase B, fructose-bisphosphate	229	ALDOB	NM_000035	-2.05
aldolase C, fructose-bisphosphate	230	ALDOC	NM_005165	0.985
alkaline phosphatase, intestinal	248	ALPI	NM_001631	1.06
alkaline phosphatase, liver/bone/kidney	249	ALPL	NM_000478	-0.11
alkaline phosphatase, placental (Regan isozyme)	250	ALPP	NM_001632	-0.345
alkaline phosphatase, placental-like 2	251	ALPPL2	NM_031313	-0.325
alkB, alkylation repair homolog 1 (E. coli)	8846	ALKBH1	NM_006020	4.325
alkB, alkylation repair homolog 2 (E. coli)	121642	ALKBH2	NM_001001655	3.195
alkB, alkylation repair homolog 3 (E. coli)	221120	ALKBH3	NM_139178	0.37
alkB, alkylation repair homolog 4 (E. coli)	54784	ALKBH4	NM_017621	0.3925
alkB, alkylation repair homolog 5 (E. coli)	54890	ALKBH5	NM_017758	-0.305
alkB, alkylation repair homolog 6 (E. coli)	84964	ALKBH6	NM_032878	-0.485
alkB, alkylation repair homolog 7 (E. coli)	84266	ALKBH7	NM_032306	3.1925
alkB, alkylation repair homolog 8 (E. coli)	91801	ALKBH8	NM_138775	-0.855
alkylglycerone phosphate synthase	8540	AGPS	NM_003659	2.19
allantoicase	55821	ALLC	NM_018436	1.025
allograft inflammatory factor 1	199	AIF1	NM_001623	-1.335
alpha 1,4-galactosyltransferase	53947	A4GALT	NM_017436	-0.7575
alpha thalassemia/mental retardation syndrome X-linked (RAD54 homolog, S. cerevisiae)	546	ATRX	NM_000489	2.68
alpha-1-B glycoprotein	1	A1BG	NM_130786	14.1125
alpha-1-B glycoprotein	1	A1BG	NM_130786	14.1575
alpha-1-B glycoprotein	1	A1BG	NM_130786	6.4975
alpha-1-B glycoprotein	1	A1BG	NM_130786	3.11
alpha-1-B glycoprotein	1	A1BG	NM_130786	3.8925
alpha-1-B glycoprotein	1	A1BG	NM_130786	3.6625
alpha-1-B glycoprotein	1	A1BG	NM_130786	3.3525
alpha-1-B glycoprotein	1	A1BG	NM_130786	2.5325
alpha-1-B glycoprotein	1	A1BG	NM_130786	2.36
alpha-1-B glycoprotein	1	A1BG	NM_130786	2.3975
alpha-1-B glycoprotein	1	A1BG	NM_130786	1.5925
alpha-1-B glycoprotein	1	A1BG	NM_130786	2.655
alpha-1-B glycoprotein	1	A1BG	NM_130786	2.47
alpha-1-B glycoprotein	1	A1BG	NM_130786	0.8
alpha-1-B glycoprotein	1	A1BG	NM_130786	1.0825
alpha-1-B glycoprotein	1	A1BG	NM_130786	0.7075
alpha-1-B glycoprotein	1	A1BG	NM_130786	1.9425
alpha-1-B glycoprotein	1	A1BG	NM_130786	0.6525
alpha-1-B glycoprotein	1	A1BG	NM_130786	0.205
alpha-1-B glycoprotein	1	A1BG	NM_130786	1.1775
alpha-1-B glycoprotein	1	A1BG	NM_130786	-0.145
alpha-1-B glycoprotein	1	A1BG	NM_130786	0.83
alpha-1-B glycoprotein	1	A1BG	NM_130786	1.07
alpha-1-B glycoprotein	1	A1BG	NM_130786	1.14
alpha-1-B glycoprotein	1	A1BG	NM_130786	0.92
alpha-1-B glycoprotein	1	A1BG	NM_130786	1.3425
alpha-1-B glycoprotein	1	A1BG	NM_130786	-0.66
alpha-1-B glycoprotein	1	A1BG	NM_130786	0.085
alpha-1-B glycoprotein	1	A1BG	NM_130786	-0.385
alpha-1-B glycoprotein	1	A1BG	NM_130786	-0.5425
alpha-1-B glycoprotein	1	A1BG	NM_130786	-1.865
alpha-1-B glycoprotein	1	A1BG	NM_130786	0.25
alpha-1-B glycoprotein	1	A1BG	NM_130786	-1.35
alpha-1-B glycoprotein	1	A1BG	NM_130786	-0.4525
alpha-1-B glycoprotein	1	A1BG	NM_130786	-0.025
alpha-1-B glycoprotein	1	A1BG	NM_130786	-0.7525
alpha-1-B glycoprotein	1	A1BG	NM_130786	-0.25
alpha-1-B glycoprotein	1	A1BG	NM_130786	-1.58
alpha-1-B glycoprotein	1	A1BG	NM_130786	-2.4325
alpha-1-B glycoprotein	1	A1BG	NM_130786	-2.565
alpha-1-B glycoprotein	1	A1BG	NM_130786	-1.365
alpha-1-B glycoprotein	1	A1BG	NM_130786	-2.07
alpha-1-B glycoprotein	1	A1BG	NM_130786	-1.0275
alpha-1-B glycoprotein	1	A1BG	NM_130786	-1.495
alpha-1-B glycoprotein	1	A1BG	NM_130786	-1.83
alpha-1-B glycoprotein	1	A1BG	NM_130786	-0.0475
alpha-1-B glycoprotein	1	A1BG	NM_130786	-2.8375
alpha-1-B glycoprotein	1	A1BG	NM_130786	0.445
alpha-1-microglobulin/bikunin precursor	259	AMBP	NM_001633	-0.2475
alpha-1,4-N-acetylglucosaminyltransferase	51146	A4GNT	NM_016161	-1.655
alpha-2-glycoprotein 1, zinc-binding	563	AZGP1	NM_001185	6.5775
alpha-2-HS-glycoprotein	197	AHSG	NM_001622	0.9725
alpha-2-macroglobulin	2	A2M	NM_000014	-1.5325
alpha-2-macroglobulin-like 1	144568	A2ML1	NM_144670	-1.41
alpha-fetoprotein	174	AFP	NM_001134	-0.095
alpha-kinase 1	80216	ALPK1	NM_025144; NM_001102406	-3.8125
alpha-kinase 2	115701	ALPK2	NM_052947	2.87
alpha-kinase 3	57538	ALPK3	NM_020778	-0.895
alpha-methylacyl-CoA racemase	23600	AMACR	NM_014324	7.71
Alport syndrome, mental retardation, midface hypoplasia and elliptocytosis chromosomal region, gene 1	9949	AMMECR1	NM_015365	-1.0225
ALS2 C-terminal like	259173	ALS2CL	NM_147129	-0.28
Alstrom syndrome 1	7840	ALMS1	NM_015120	-0.21
alveolar soft part sarcoma chromosome region, candidate 1	79058	ASPSCR1	NM_024083	2.07
ALX homeobox 1	8092	ALX1	NM_006982	1.255
ameloblastin (enamel matrix protein)	258	AMBN	NM_016519	-0.1725
amelogenin, Y-linked	266	AMELY	NM_001143	-4.3175
amelotin	401138	AMTN	NM_212557	3.3425
amidohydrolase domain containing 1	144193	AMDHD1	NM_152435	-0.6475
amidohydrolase domain containing 2	51005	AMDHD2	NM_015944	-0.35
amiloride binding protein 1 (amine oxidase (copper-containing))	26	ABP1	NM_001091	1.015
amiloride-sensitive cation channel 1, neuronal (degenerin)	40	ACCN1	NM_001094	-1.745
amiloride-sensitive cation channel 2, neuronal	41	ACCN2	NM_001095	-0.005
amiloride-sensitive cation channel 3	9311	ACCN3	NM_004769	-0.315
amiloride-sensitive cation channel 4, pituitary	55515	ACCN4	NM_018674	-1.01
amiloride-sensitive cation channel 5, intestinal	51802	ACCN5	NM_017419	-2.06
amine oxidase (flavin containing) domain 1	221656	AOF1	XM_173173	-1.3825
amine oxidase, copper containing 2 (retina-specific)	314	AOC2	NM_001158	3.75
amine oxidase, copper containing 3 (vascular adhesion protein 1)	8639	AOC3	NM_003734	-0.705
amino-terminal enhancer of split	166	AES	NM_001130	-1.6025
aminoacylase 1	95	ACY1	NM_000666	-0.5825
aminoadipate aminotransferase	51166	AADAT	NM_016228	0.545
aminoadipate-semialdehyde dehydrogenase	132949	AASDH	NM_181806	-1.96
aminoadipate-semialdehyde dehydrogenase-phosphopantetheinyl transferase	60496	AASDHPPT	NM_015423	-0.92
aminoadipate-semialdehyde synthase	10157	AASS	NM_005763	3.2775
aminocarboxymuconate semialdehyde decarboxylase	130013	ACMSD	NM_138326	-1.4
aminolevulinate, delta-, dehydratase	210	ALAD	NM_000031	0.3675
aminolevulinate, delta-, synthase 1	211	ALAS1	NM_000688	-1.05
aminolevulinate, delta-, synthase 2	212	ALAS2	NM_000032	5.2175
aminomethyltransferase	275	AMT	NM_000481	1.33
aminopeptidase puromycin sensitive	9520	NPEPPS	NM_006310	2.3375
aminopeptidase-like 1	79716	NPEPL1	NM_024663	0.4575
AMME chromosomal region gene 1-like	83607	AMMECR1L	NM_031445	0.87
amnionless homolog (mouse)	81693	AMN	NM_030943	0.375
amphiphysin	273	AMPH	NM_001635	-0.89
amphiregulin (schwannoma-derived growth factor)	374	AREG	NM_001657	1.5875
amplified in osteosarcoma	10956	OS9	NM_006812	1.3675
amylase, alpha 1A (salivary)	276	AMY1A	NM_004038	-0.59
amylase, alpha 2A (pancreatic)	279	AMY2A	NM_000699	3.8375
amylase, alpha 2B (pancreatic)	280	AMY2B	NM_020978	-1.0425
amylo-1, 6-glucosidase, 4-alpha-glucanotransferase (glycogen debranching enzyme, glycogen storage disease type III)	178	AGL	NM_000028	0.085
amyloid beta (A4) precursor protein (peptidase nexin-II, Alzheimer disease)	351	APP	NM_000484	0.2175
amyloid beta (A4) precursor protein-binding, family A, member 1 (X11)	320	APBA1	NM_001163	-0.7
amyloid beta (A4) precursor protein-binding, family A, member 2 (X11-like)	321	APBA2	NM_005503	-0.4475
amyloid beta (A4) precursor protein-binding, family A, member 3 (X11-like 2)	9546	APBA3	NM_004886	0.655
amyloid beta (A4) precursor protein-binding, family B, member 1 (Fe65)	322	APBB1	NM_001164	-0.0575
amyloid beta (A4) precursor protein-binding, family B, member 1 interacting protein	54518	APBB1IP	NM_019043	-0.5275
amyloid beta (A4) precursor protein-binding, family B, member 2 (Fe65-like)	323	APBB2	NM_173075	-1.0825
amyloid beta (A4) precursor protein-binding, family B, member 3	10307	APBB3	NM_006051	-0.145
amyloid beta (A4) precursor-like protein 1	333	APLP1	NM_005166	1.0825
amyloid beta (A4) precursor-like protein 2	334	APLP2	NM_001642	7.765
amyloid beta precursor protein (cytoplasmic tail) binding protein 2	10513	APPBP2	NM_006380	6.125
amyloid P component, serum	325	APCS	NM_001639	-1.1625
amyotrophic lateral sclerosis 2 (juvenile)	57679	ALS2	NM_020919	0.77
amyotrophic lateral sclerosis 2 (juvenile) chromosome region, candidate 11	151254	ALS2CR11	NM_152525	-1.82
amyotrophic lateral sclerosis 2 (juvenile) chromosome region, candidate 12	130540	ALS2CR12	NM_139163	-2.32
amyotrophic lateral sclerosis 2 (juvenile) chromosome region, candidate 13	150864	ALS2CR13	NM_173511	0.785
amyotrophic lateral sclerosis 2 (juvenile) chromosome region, candidate 4	65062	ALS2CR4	NM_152388	-0.85
amyotrophic lateral sclerosis 2 (juvenile) chromosome region, candidate 8	79800	ALS2CR8	NM_024744	0.8725
AN1, ubiquitin-like, homolog (Xenopus laevis)	93550	ANUBL1	NM_174890	-1.7325
anaphase promoting complex subunit 1	64682	ANAPC1	NM_022662	-0.3975
anaphase promoting complex subunit 10	10393	ANAPC10	NM_014885	9.7575
anaphase promoting complex subunit 13	25847	ANAPC13	NM_015391	1.2625
anaphase promoting complex subunit 2	29882	ANAPC2	NM_013366	1.5
anaphase promoting complex subunit 4	29945	ANAPC4	NM_013367	0.485
anaphase promoting complex subunit 5	51433	ANAPC5	NM_016237	5.975
anaphase promoting complex subunit 7	51434	ANAPC7	NM_016238	1.1125
anaplastic lymphoma receptor tyrosine kinase	238	ALK	NM_004304	0.9575
ancient ubiquitous protein 1	550	AUP1	NM_012103	0.7325
androgen receptor (dihydrotestosterone receptor; testicular feminization; spinal and bulbar muscular atrophy; Kennedy disease)	367	AR	NM_000044	0.065
androgen-induced 1	51390	AIG1	NM_016108	-2.3425
angel homolog 1 (Drosophila)	23357	ANGEL1	NM_015305	-0.3775
angel homolog 2 (Drosophila)	90806	ANGEL2	NM_144567	-0.1025
angio-associated, migratory cell protein	14	AAMP	NM_001087	-0.245
angiogenic factor with G patch and FHA domains 1	55109	AGGF1	NM_018046	3.6525
angiogenin, ribonuclease, RNase A family, 5	283	ANG	NM_001145	-2.0075
angiomotin	154796	AMOT	NM_133265	-2.0075
angiomotin like 1	154810	AMOTL1	NM_130847	0.6725
angiomotin like 2	51421	AMOTL2	NM_016201	0.3375
angiopoietin 1	284	ANGPT1	NM_001146	-0.52
angiopoietin 2	285	ANGPT2	NM_001147	-0.215
angiopoietin 4	51378	ANGPT4	NM_015985	-0.2725
angiopoietin-like 1	9068	ANGPTL1	NM_004673	-0.66
angiopoietin-like 2	23452	ANGPTL2	NM_012098	2.375
angiopoietin-like 3	27329	ANGPTL3	NM_014495	-3.375
angiopoietin-like 4	51129	ANGPTL4	NM_016109	0.1025
angiopoietin-like 5	253935	ANGPTL5	NM_178127	-1.2825
angiopoietin-like 6	83854	ANGPTL6	NM_031917	-0.585
angiopoietin-like 7	10218	ANGPTL7	NM_021146	-1.0575
angiotensin I converting enzyme (peptidyl-dipeptidase A) 1	1636	ACE	NM_000789	-3.6575
angiotensin I converting enzyme (peptidyl-dipeptidase A) 2	59272	ACE2	NM_021804	-0.4975
angiotensin II receptor-associated protein	57085	AGTRAP	NM_020350	-1.27
angiotensin II receptor-like 1	187	AGTRL1	NM_005161	0.0825
angiotensin II receptor, type 1	185	AGTR1	NM_000685	5.2875
angiotensin II receptor, type 2	186	AGTR2	NM_000686	1.3225
angiotensinogen (serpin peptidase inhibitor, clade A, member 8)	183	AGT	NM_000029	-1.33
anillin, actin binding protein	54443	ANLN	NM_018685	-2.0025
ANKHD1-EIF4EBP3	404734	ANKHD1-EIF4EBP3	NM_020690	-0.6425
ANKRD26-like family B, member 1	339010	A26B1	NM_207355	-0.3275
ANKRD26-like family B, member 3	317754	A26B3	NM_174981	-0.6275
ANKRD26-like family C, member 1A	445582	A26C1A	NM_001004054	0.735
ankylosis, progressive homolog (mouse)	56172	ANKH	NM_054027	1.78
ankyrin 1, erythrocytic	286	ANK1	NM_000037	7.885
ankyrin 2, neuronal	287	ANK2	NM_001148	2.7775
ankyrin 3, node of Ranvier (ankyrin G)	288	ANK3	NM_001149	2.375
ankyrin and armadillo repeat containing	150709	ANKAR	XM_371586	-0.2875
ankyrin repeat and BTB (POZ) domain containing 1	80325	ABTB1	NM_172027	0.52
ankyrin repeat and BTB (POZ) domain containing 2	25841	ABTB2	NM_145804	-1.4875
ankyrin repeat and death domain containing 1A	348094	ANKDD1A	NM_182703	-3.1125
ankyrin repeat and FYVE domain containing 1	51479	ANKFY1	NM_016376	1.7975
ankyrin repeat and IBR domain containing 1	54467	ANKIB1	XM_377955	-0.3075
ankyrin repeat and KH domain containing 1	54882	ANKHD1	NM_017747	1.4475
ankyrin repeat and kinase domain containing 1	255239	ANKK1	NM_178510	-3.585
ankyrin repeat and MYND domain containing 1	51281	ANKMY1	NM_016552	-1.29
ankyrin repeat and MYND domain containing 2	57037	ANKMY2	NM_020319	-1.6775
ankyrin repeat and SOCS box-containing 1	51665	ASB1	NM_016114	0.1825
ankyrin repeat and SOCS box-containing 10	136371	ASB10	NM_080871	1.0325
ankyrin repeat and SOCS box-containing 11	140456	ASB11	NM_080873	2.2275
ankyrin repeat and SOCS box-containing 12	142689	ASB12	NM_130388	0.5675
ankyrin repeat and SOCS box-containing 13	79754	ASB13	NM_024701	-1.2525
ankyrin repeat and SOCS box-containing 14	142686	ASB14	NM_130387	-0.5575
ankyrin repeat and SOCS box-containing 15	142685	ASB15	NM_080928	4.4575
ankyrin repeat and SOCS box-containing 16	92591	ASB16	NM_080863	5.4875
ankyrin repeat and SOCS box-containing 17	127247	ASB17	NM_080868	0.6125
ankyrin repeat and SOCS box-containing 18	401036	ASB18	NM_212556	-0.8875
ankyrin repeat and SOCS box-containing 2	51676	ASB2	NM_016150	2.4025
ankyrin repeat and SOCS box-containing 3	51130	ASB3	NM_016115	1.2125
ankyrin repeat and SOCS box-containing 4	51666	ASB4	NM_016116	-0.5425
ankyrin repeat and SOCS box-containing 5	140458	ASB5	NM_080874	-0.7175
ankyrin repeat and SOCS box-containing 6	140459	ASB6	NM_017873	2.6975
ankyrin repeat and SOCS box-containing 7	140460	ASB7	NM_024708	0.9325
ankyrin repeat and SOCS box-containing 8	140461	ASB8	NM_024095	3.0575
ankyrin repeat and SOCS box-containing 9	140462	ASB9	NM_024087	2.1575
ankyrin repeat and sterile alpha motif domain containing 1A	23294	ANKS1A	NM_015245	-0.1
ankyrin repeat and sterile alpha motif domain containing 1B	56899	ANKS1B	NM_020140	2.715
ankyrin repeat and sterile alpha motif domain containing 3	124401	ANKS3	NM_133450	-2.5
ankyrin repeat and sterile alpha motif domain containing 4B	257629	ANKS4B	NM_145865	0.1375
ankyrin repeat and sterile alpha motif domain containing 6	203286	ANKS6	NM_173551	-0.4325
ankyrin repeat and zinc finger domain containing 1	55139	ANKZF1	NM_018089	10.1
ankyrin repeat domain 1 (cardiac muscle)	27063	ANKRD1	NM_014391	1.84
ankyrin repeat domain 10	55608	ANKRD10	NM_017664	1.4475
ankyrin repeat domain 11	29123	ANKRD11	NM_013275	1.02
ankyrin repeat domain 12	23253	ANKRD12	NM_015208	2.29
ankyrin repeat domain 13 family, member D	338692	ANKRD13D	NM_207354	0.6275
ankyrin repeat domain 13A	88455	ANKRD13A	NM_033121	1.08
ankyrin repeat domain 13B	124930	ANKRD13B	NM_152345	-3.01
ankyrin repeat domain 13C	81573	ANKRD13C	NM_030816	1.28
ankyrin repeat domain 16	54522	ANKRD16	XM_166138	-2
ankyrin repeat domain 17	26057	ANKRD17	NM_032217	-1.945
ankyrin repeat domain 2 (stretch responsive muscle)	26287	ANKRD2	NM_020349	0.0325
ankyrin repeat domain 20 family, member A1	84210	ANKRD20A1	NM_032250	-0.63
ankyrin repeat domain 22	118932	ANKRD22	NM_144590	-0.34
ankyrin repeat domain 23	200539	ANKRD23	NM_144994	-1.58
ankyrin repeat domain 24	170961	ANKRD24	XM_114000	0.7675
ankyrin repeat domain 26	22852	ANKRD26	XM_374779	-0.645
ankyrin repeat domain 27 (VPS9 domain)	84079	ANKRD27	NM_032139	1.42
ankyrin repeat domain 28	23243	ANKRD28	NM_015199	0.57
ankyrin repeat domain 29	147463	ANKRD29	NM_173505	-0.6375
ankyrin repeat domain 30A	91074	ANKRD30A	NM_052997	-0.4
ankyrin repeat domain 32	84250	ANKRD32	NM_032290	0.9925
ankyrin repeat domain 33	341405	ANKRD33	NM_182608	-2.275
ankyrin repeat domain 34B	340120	ANKRD34B	XM_293976	-0.22
ankyrin repeat domain 35	148741	ANKRD35	NM_144698	3.32
ankyrin repeat domain 36	375248	ANKRD36	XM_371540	0.5625
ankyrin repeat domain 37	353322	ANKRD37	NM_181726	-0.965
ankyrin repeat domain 39	51239	ANKRD39	NM_016466	-0.0375
ankyrin repeat domain 40	91369	ANKRD40	NM_052855	-2.1025
ankyrin repeat domain 41	126549	ANKRD41	NM_152363	0.3875
ankyrin repeat domain 42	338699	ANKRD42	NM_182603	6.3025
ankyrin repeat domain 43	134548	ANKRD43	NM_175873	1.82
ankyrin repeat domain 44	91526	ANKRD44	NM_153697	-0.735
ankyrin repeat domain 45	339416	ANKRD45	NM_198493	3.265
ankyrin repeat domain 46	157567	ANKRD46	NM_198401	2.95
ankyrin repeat domain 49	54851	ANKRD49	NM_017704	-0.9325
ankyrin repeat domain 5	63926	ANKRD5	NM_022096	0.51
ankyrin repeat domain 50	57182	ANKRD50	XM_048747	3.88
ankyrin repeat domain 53	79998	ANKRD53	NM_024933	0.445
ankyrin repeat domain 54	129138	ANKRD54	NM_138797	6.2925
ankyrin repeat domain 55	79722	ANKRD55	NM_024669	0.6525
ankyrin repeat domain 56	345079	ANKRD56	XM_293687	3.86
ankyrin repeat domain 57	65124	ANKRD57	NM_023016	4.1525
ankyrin repeat domain 6	22881	ANKRD6	XM_376519	-0.3775
ankyrin repeat domain 7	56311	ANKRD7	NM_019644	2.2675
ankyrin repeat domain 9	122416	ANKRD9	NM_152326	-0.975
ankyrin repeat, family A (RFXANK-like), 2	57763	ANKRA2	NM_023039	-1.605
ankyrin repeat, SAM and basic leucine zipper domain containing 1	136991	ASZ1	NM_130768	-1.2975
ankyrin-repeat and fibronectin type III domain containing 1	162282	ANKFN1	NM_153228	-0.0925
annexin A1	301	ANXA1	NM_000700	-3.9325
annexin A10	11199	ANXA10	NM_007193	-0.4675
annexin A11	311	ANXA11	NM_001157	-1.2225
annexin A13	312	ANXA13	NM_004306	0.8175
annexin A2	302	ANXA2	NM_004039	0
annexin A3	306	ANXA3	NM_005139	1.01
annexin A4	307	ANXA4	NM_001153	1.4625
annexin A5	308	ANXA5	NM_001154	2.79
annexin A6	309	ANXA6	NM_001155	0.61
annexin A7	310	ANXA7	NM_001156	-0.64
annexin A8-like 2	244	ANXA8L2	NM_001630	-0.46
annexin A9	8416	ANXA9	NM_003568	0.3075
antagonist of mitotic exit network 1 homolog (S. cerevisiae)	196394	AMN1	NM_207337	4.1125
anterior gradient homolog 2 (Xenopus laevis)	10551	AGR2	NM_006408	2.255
anterior gradient homolog 3 (Xenopus laevis)	155465	AGR3	NM_176813	-0.7125
anterior pharynx defective 1 homolog A (C. elegans)	51107	APH1A	NM_016022	0.67
anterior pharynx defective 1 homolog B (C. elegans)	83464	APH1B	NM_031301	-0.7275
anthrax toxin receptor 1	84168	ANTXR1	NM_018153	1.7325
anthrax toxin receptor 2	118429	ANTXR2	NM_058172	0.3125
anti-Mullerian hormone receptor, type II	269	AMHR2	NM_020547	-1.605
antigen identified by monoclonal antibody Ki-67	4288	MKI67	NM_002417	-2.12
antigen p97 (melanoma associated) identified by monoclonal antibodies 133.2 and 96.5	4241	MFI2	NM_005929	0.005
antizyme inhibitor 1	51582	AZIN1	NM_015878	0.3475
AP2 associated kinase 1	22848	AAK1	NM_014911	3.3
APAF1 interacting protein	51074	APIP	NM_015957	-1.13
APC11 anaphase promoting complex subunit 11 homolog (yeast)	51529	ANAPC11	NM_016476	3.2925
apelin, AGTRL1 ligand	8862	APLN	NM_017413	0.56
APEX nuclease (apurinic/apyrimidinic endonuclease) 2	27301	APEX2	NM_014481	-1.55
APEX nuclease (multifunctional DNA repair enzyme) 1	328	APEX1	NM_001641	0.63
APOBEC1 complementation factor	29974	A1CF	NM_014576	0.745
apolipoprotein A-I	335	APOA1	NM_000039	4.1775
apolipoprotein A-I binding protein	128240	APOA1BP	NM_144772	0.77
apolipoprotein A-II	336	APOA2	NM_001643	-1.0725
apolipoprotein A-IV	337	APOA4	NM_000482	-1.23
apolipoprotein A-V	116519	APOA5	NM_052968	-0.8225
apolipoprotein B (including Ag(x) antigen)	338	APOB	NM_000384	-0.26
apolipoprotein B mRNA editing enzyme, catalytic polypeptide 1	339	APOBEC1	NM_001644	-1.5125
apolipoprotein B mRNA editing enzyme, catalytic polypeptide-like 2	10930	APOBEC2	NM_006789	-0.255
apolipoprotein B mRNA editing enzyme, catalytic polypeptide-like 3A	200315	APOBEC3A	NM_145699	0.9825
apolipoprotein B mRNA editing enzyme, catalytic polypeptide-like 3B	9582	APOBEC3B	NM_004900	-2.525
apolipoprotein B mRNA editing enzyme, catalytic polypeptide-like 3C	27350	APOBEC3C	NM_014508	0.55
apolipoprotein B mRNA editing enzyme, catalytic polypeptide-like 3D (putative)	140564	APOBEC3D	AL022318	-1.355
apolipoprotein B mRNA editing enzyme, catalytic polypeptide-like 3G	60489	APOBEC3G	NM_021822	-0.61
apolipoprotein B mRNA editing enzyme, catalytic polypeptide-like 3H	164668	APOBEC3H	NM_181773	0.7525
apolipoprotein B mRNA editing enzyme, catalytic polypeptide-like 4 (putative)	403314	APOBEC4	NM_203454	0.2575
apolipoprotein B48 receptor	55911	APOB48R	NM_018690	-1.94
apolipoprotein C-I	341	APOC1	NM_001645	-0.43
apolipoprotein C-II	344	APOC2	NM_000483	-3.495
apolipoprotein C-III	345	APOC3	NM_000040	-1.64
apolipoprotein C-IV	346	APOC4	NM_001646	-1.145
apolipoprotein D	347	APOD	NM_001647	0.41
apolipoprotein E	348	APOE	NM_000041	2.03
apolipoprotein F	319	APOF	NM_001638	-0.01
apolipoprotein H (beta-2-glycoprotein I)	350	APOH	NM_000042	2.4
apolipoprotein L domain containing 1	81575	APOLD1	NM_030817	-0.02
apolipoprotein L, 1	8542	APOL1	NM_003661	-2.035
apolipoprotein L, 2	23780	APOL2	NM_030882	-1.2525
apolipoprotein L, 3	80833	APOL3	NM_145640	-1.69
apolipoprotein L, 4	80832	APOL4	NM_030643	-0.9975
apolipoprotein L, 5	80831	APOL5	NM_030642	-0.2025
apolipoprotein L, 6	80830	APOL6	NM_030641	-0.2375
apolipoprotein M	55937	APOM	NM_019101	2.02
apolipoprotein O	79135	APOO	NM_024122	0.675
apolipoprotein O-like	139322	APOOL	NM_198450	-3.3425
apoptosis antagonizing transcription factor	26574	AATF	NM_012138	-1.4575
apoptosis inhibitor	59347	FKSG2	NM_021631	1.7825
apoptosis inhibitor 5	8539	API5	NM_006595	-0.3775
apoptosis-associated tyrosine kinase	9625	AATK	XM_927215; NM_001080395; XM_375495	-0.7025
apoptosis-inducing factor, mitochondrion-associated, 1	9131	AIFM1	NM_004208	-0.375
apoptosis-inducing factor, mitochondrion-associated, 2	84883	AIFM2	NM_032797	0.9275
apoptosis-inducing factor, mitochondrion-associated, 3	150209	AIFM3	NM_144704	-0.415
apoptosis, caspase activation inhibitor	57099	AVEN	NM_020371	0.26
apoptotic chromatin condensation inducer 1	22985	ACIN1	NM_014977	2.845
apoptotic peptidase activating factor 1	317	APAF1	NM_001160	-0.5975
aprataxin	54840	APTX	NM_175069	-1.865
aquaporin 1 (Colton blood group)	358	AQP1	NM_000385	0.26
aquaporin 10	89872	AQP10	NM_080429	0.905
aquaporin 11	282679	AQP11	NM_173039	-0.4825
aquaporin 12A	375318	AQP12A	NM_198998	-0.965
aquaporin 2 (collecting duct)	359	AQP2	NM_000486	1.6225
aquaporin 3 (Gill blood group)	360	AQP3	NM_004925	2.68
aquaporin 4	361	AQP4	NM_001650	1.16
aquaporin 5	362	AQP5	NM_001651	2.725
aquaporin 6, kidney specific	363	AQP6	NM_001652	-0.005
aquaporin 7	364	AQP7	NM_001170	-0.5
aquaporin 8	343	AQP8	NM_001169	-2.5025
aquaporin 9	366	AQP9	NM_020980	-0.325
aquarius homolog (mouse)	9716	AQR	NM_014691	-1.03
arachidonate 12-lipoxygenase	239	ALOX12	NM_000697	1.395
arachidonate 12-lipoxygenase, 12R type	242	ALOX12B	NM_001139	0.2275
arachidonate 15-lipoxygenase	246	ALOX15	NM_001140	-2.085
arachidonate 15-lipoxygenase, type B	247	ALOX15B	NM_001141	-2.1325
arachidonate 5-lipoxygenase	240	ALOX5	NM_000698	4.7425
arachidonate 5-lipoxygenase-activating protein	241	ALOX5AP	NM_001629	-0.59
arachidonate lipoxygenase 3	59344	ALOXE3	NM_021628	1.505
archaelysin family metallopeptidase 1	155185	AMZ1	XM_166532	0.8775
archaelysin family metallopeptidase 2	51321	AMZ2	NM_016627	2.3
archain 1	372	ARCN1	NM_001655	0.6625
ARD1 homolog A, N-acetyltransferase (S. cerevisiae)	8260	ARD1A	NM_003491	0.8825
ARD1 homolog B (S. cerevisiae)	84779	ARD1B	XM_352953	-0.8375
arginase, liver	383	ARG1	NM_000045	-0.765
arginase, type II	384	ARG2	NM_001172	0.55
arginine and glutamate rich 1	55082	ARGLU1	NM_018011	2.1575
arginine decarboxylase	113451	ADC	NM_052998	0.8725
arginine vasopressin (neurophysin II, antidiuretic hormone, diabetes insipidus, neurohypophyseal)	551	AVP	NM_000490	-3.635
arginine vasopressin receptor 1A	552	AVPR1A	NM_000706	1.2125
arginine vasopressin receptor 1B	553	AVPR1B	NM_000707	0.3625
arginine vasopressin receptor 2 (nephrogenic diabetes insipidus)	554	AVPR2	NM_000054	0.6125
arginine vasopressin-induced 1	60370	AVPI1	NM_021732	0.255
arginine-glutamic acid dipeptide (RE) repeats	473	RERE	NM_012102	1.03
arginine-rich, mutated in early stage tumors	7873	ARMET	NM_006010	-0.6175
arginine/serine-rich coiled-coil 1	51319	RSRC1	NM_016625	-0.14
arginine/serine-rich coiled-coil 2	65117	RSRC2	NM_023012	3.37
argininosuccinate lyase	435	ASL	NM_000048	3.475
argininosuccinate synthetase 1	445	ASS1	NM_000050	-0.05
arginyl aminopeptidase (aminopeptidase B)	6051	RNPEP	NM_020216	4.1575
arginyl aminopeptidase (aminopeptidase B)-like 1	57140	RNPEPL1	NM_018226	9.2275
arginyl-tRNA synthetase	5917	RARS	NM_002887	4.965
arginyl-tRNA synthetase 2, mitochondrial	57038	RARS2	NM_020320	1.26
arginyltransferase 1	11101	ATE1	NM_007041	3.175
ARHGEF5-like	445328	FLJ43692	NM_001003702	4.4625
ariadne homolog 2 (Drosophila)	10425	ARIH2	NM_006321	-0.5625
ariadne homolog, ubiquitin-conjugating enzyme E2 binding protein, 1 (Drosophila)	25820	ARIH1	NM_005744	-0.565
ariadne homolog, ubiquitin-conjugating enzyme E2 binding protein, 1 (Drosophila)	25820	ARIH1	NM_005744	-0.1525
aristaless related homeobox	170302	ARX	NM_139058	2.36
aristaless-like homeobox 3	257	ALX3	NM_006492	15.145
aristaless-like homeobox 4	60529	ALX4	NM_021926	-0.02
armadillo repeat containing 1	55156	ARMC1	NM_018120	-2.59
armadillo repeat containing 10	83787	ARMC10	NM_031905	-0.525
armadillo repeat containing 2	84071	ARMC2	NM_032131	-0.5225
armadillo repeat containing 3	219681	ARMC3	NM_173081	2.1075
armadillo repeat containing 4	55130	ARMC4	NM_018076	1.2925
armadillo repeat containing 5	79798	ARMC5	NM_024742	-1.3125
armadillo repeat containing 6	93436	ARMC6	NM_033415	-2.66
armadillo repeat containing 7	79637	ARMC7	NM_024585	-1.8775
armadillo repeat containing 8	25852	ARMC8	NM_014154	0.73
armadillo repeat containing 9	80210	ARMC9	NM_025139	-0.4225
armadillo repeat containing, X-linked 1	51309	ARMCX1	NM_016608	-1.315
armadillo repeat containing, X-linked 2	9823	ARMCX2	NM_014782	-1.0125
armadillo repeat containing, X-linked 3	51566	ARMCX3	NM_016607	1.2
armadillo repeat containing, X-linked 5	64860	ARMCX5	NM_022838	-0.9175
armadillo repeat containing, X-linked 6	54470	ARMCX6	NM_019007	-0.43
armadillo repeat gene deletes in velocardiofacial syndrome	421	ARVCF	NM_001670	-1.165
ARP1 actin-related protein 1 homolog A, centractin alpha (yeast)	10121	ACTR1A	NM_005736	9.3
ARP1 actin-related protein 1 homolog B, centractin beta (yeast)	10120	ACTR1B	NM_005735	0.365
ARP2 actin-related protein 2 homolog (yeast)	10097	ACTR2	NM_005722	1.2125
ARP3 actin-related protein 3 homolog (yeast)	10096	ACTR3	NM_005721	0.545
ARP3 actin-related protein 3 homolog B (yeast)	57180	ACTR3B	NM_020445	0.9325
ARP5 actin-related protein 5 homolog (yeast)	79913	ACTR5	NM_024855	2.76
ARP6 actin-related protein 6 homolog (yeast)	64431	ACTR6	NM_022496	0.96
arrestin 3, retinal (X-arrestin)	407	ARR3	NM_004312	0.3725
arrestin domain containing 1	92714	ARRDC1	NM_152285	0.2075
arrestin domain containing 2	27106	ARRDC2	NM_015683	4.6925
arrestin domain containing 3	57561	ARRDC3	NM_020801	-0.5575
arrestin domain containing 4	91947	ARRDC4	NM_183376	0.13
arrestin, beta 1	408	ARRB1	NM_004041	8.2625
arrestin, beta 2	409	ARRB2	NM_004313	-0.9425
arsA arsenite transporter, ATP-binding, homolog 1 (bacterial)	439	ASNA1	NM_004317	-0.35
arsenic (+3 oxidation state) methyltransferase	57412	AS3MT	NM_020682	0.335
artemin	9048	ARTN	NM_003976	1.265
ARV1 homolog (S. cerevisiae)	64801	ARV1	NM_022786	0.265
aryl hydrocarbon receptor	196	AHR	NM_001621	-1.9825
aryl hydrocarbon receptor interacting protein	9049	AIP	NM_003977	0.6325
aryl hydrocarbon receptor interacting protein-like 1	23746	AIPL1	NM_014336	-0.06
aryl hydrocarbon receptor nuclear translocator	405	ARNT	NM_001668	0.425
aryl hydrocarbon receptor nuclear translocator-like	406	ARNTL	NM_001178	-1.5275
aryl hydrocarbon receptor nuclear translocator-like 2	56938	ARNTL2	NM_020183	-1.1775
aryl-hydrocarbon receptor nuclear translocator 2	9915	ARNT2	NM_014862	1.9425
aryl-hydrocarbon receptor repressor	57491	AHRR	NM_020731	1.6225
arylacetamide deacetylase (esterase)	13	AADAC	NM_001086	0.635
arylacetamide deacetylase-like 1	57552	AADACL1	NM_020792	-0.82
arylacetamide deacetylase-like 2	344752	AADACL2	NM_207365	-1.735
arylacetamide deacetylase-like 4	343066	AADACL4	XM_291392	-0.0825
arylalkylamine N-acetyltransferase	15	AANAT	NM_001088	-1.745
arylsulfatase A	410	ARSA	NM_000487	0.3125
arylsulfatase B	411	ARSB	NM_000046	-1.055
arylsulfatase D	414	ARSD	NM_001669	-2.125
arylsulfatase E (chondrodysplasia punctata 1)	415	ARSE	NM_000047	1.53
arylsulfatase F	416	ARSF	NM_004042	-4.1325
arylsulfatase family, member H	347527	ARSH	XM_293401	-0.24
arylsulfatase family, member I	340075	ARSI	XM_291139	-1.46
arylsulfatase family, member J	79642	ARSJ	NM_024590	1.005
arylsulfatase family, member K	153642	ARSK	NM_198150	-1.52
arylsulfatase G	22901	ARSG	NM_014960	-1.495
ASF1 anti-silencing function 1 homolog A (S. cerevisiae)	25842	ASF1A	NM_014034	-3.8275
ASF1 anti-silencing function 1 homolog B (S. cerevisiae)	55723	ASF1B	NM_018154	1.9725
ash1 (absent, small, or homeotic)-like (Drosophila)	55870	ASH1L	NM_018489	0.1325
ash2 (absent, small, or homeotic)-like (Drosophila)	9070	ASH2L	NM_004674	-0.5025
asialoglycoprotein receptor 1	432	ASGR1	NM_001671	1.755
asialoglycoprotein receptor 2	433	ASGR2	NM_001181	1.5275
asp (abnormal spindle) homolog, microcephaly associated (Drosophila)	259266	ASPM	NM_018136	1.0525
asparaginase like 1	80150	ASRGL1	NM_025080	1.875
asparagine synthetase (glutamine-hydrolyzing)	440	ASNS	NM_001673	2.21
asparagine synthetase domain containing 1	54529	ASNSD1	NM_019048	-2.93
asparagine-linked glycosylation 1 homolog (S. cerevisiae, beta-1,4-mannosyltransferase)	56052	ALG1	NM_019109	0.71
asparagine-linked glycosylation 10 homolog (yeast, alpha-1,2-glucosyltransferase)	84920	ALG10	NM_032834	2.2225
asparagine-linked glycosylation 10 homolog B (yeast, alpha-1,2-glucosyltransferase)	144245	ALG10B	XM_047770	2.19
asparagine-linked glycosylation 11 homolog (S. cerevisiae, alpha-1,2-mannosyltransferase)	440138	ALG11	NM_001004127	-0.255
asparagine-linked glycosylation 12 homolog (S. cerevisiae, alpha-1,6-mannosyltransferase)	79087	ALG12	NM_024105	-1.43
asparagine-linked glycosylation 13 homolog (S. cerevisiae)	55849	ALG13	NM_018466	3.2575
asparagine-linked glycosylation 14 homolog (S. cerevisiae)	199857	ALG14	NM_144988	-2.08
asparagine-linked glycosylation 2 homolog (S. cerevisiae, alpha-1,3-mannosyltransferase)	85365	ALG2	NM_033087	-0.62
asparagine-linked glycosylation 3 homolog (S. cerevisiae, alpha-1,3-mannosyltransferase)	10195	ALG3	NM_005787	4.23
asparagine-linked glycosylation 5 homolog (S. cerevisiae, dolichyl-phosphate beta-glucosyltransferase)	29880	ALG5	NM_013338	-0.86
asparagine-linked glycosylation 6 homolog (S. cerevisiae, alpha-1,3-glucosyltransferase)	29929	ALG6	NM_013339	-0.63
asparagine-linked glycosylation 8 homolog (S. cerevisiae, alpha-1,3-glucosyltransferase)	79053	ALG8	NM_024079	-0.3
asparagine-linked glycosylation 9 homolog (S. cerevisiae, alpha- 1,2-mannosyltransferase)	79796	ALG9	NM_024740	1.355
asparaginyl-tRNA synthetase	4677	NARS	NM_004539	4.515
asparaginyl-tRNA synthetase 2, mitochondrial (putative)	79731	NARS2	NM_024678	5.92
aspartate beta-hydroxylase	444	ASPH	NM_004318	0.415
aspartate beta-hydroxylase domain containing 1	253982	ASPHD1	NM_181718	-2.0525
aspartate beta-hydroxylase domain containing 2	57168	ASPHD2	NM_020437	-1.47
aspartic peptidase, retroviral-like 1	151516	ASPRV1	NM_152792	-0.1125
aspartoacylase (aminocyclase) 3	91703	ACY3	NM_080658	0.36
aspartoacylase (Canavan disease)	443	ASPA	NM_000049	1.105
aspartyl aminopeptidase	23549	DNPEP	NM_012100	3.6175
aspartyl-tRNA synthetase	1615	DARS	NM_001349	1.845
aspartyl-tRNA synthetase 2, mitochondrial	55157	DARS2	NM_018122	-0.1775
aspartylglucosaminidase	175	AGA	NM_000027	2.7575
asporin	54829	ASPN	NM_017680	0.435
astacin-like metallo-endopeptidase (M12 family)	431705	ASTL	NM_001002036	-0.02
asteroid homolog 1 (Drosophila)	28990	ASTE1	NM_014065	2.6525
astrotactin 1	460	ASTN1	NM_004319	-3.7475
astrotactin 2	23245	ASTN2	NM_014010	3.0275
AT hook containing transcription factor 1	25909	AHCTF1	NM_015446	-1.11
AT hook, DNA binding motif, containing 1	27245	AHDC1	XM_372774	-1.1225
AT rich interactive domain 1A (SWI-like)	8289	ARID1A	NM_018450	-0.205
AT rich interactive domain 1B (SWI1-like)	57492	ARID1B	NM_017519	-1.7175
AT rich interactive domain 2 (ARID, RFX-like)	196528	ARID2	XM_370690	-1.9775
AT rich interactive domain 3A (BRIGHT-like)	1820	ARID3A	NM_005224	0.01
AT rich interactive domain 3B (BRIGHT-like)	10620	ARID3B	NM_006465	0.5825
AT rich interactive domain 3C (BRIGHT-like)	138715	ARID3C	XM_071061	-0.2875
AT rich interactive domain 4A (RBP1-like)	5926	ARID4A	NM_023001	1.835
AT rich interactive domain 4B (RBP1-like)	51742	ARID4B	NM_016374	-1.7775
AT rich interactive domain 5A (MRF1-like)	10865	ARID5A	NM_212481	0.9925
AT rich interactive domain 5B (MRF1-like)	84159	ARID5B	XM_084482	-0.79
AT-hook transcription factor	80709	AKNA	NM_030767	0.2075
ataxia telangiectasia and Rad3 related	545	ATR	NM_001184	1.4025
ataxia telangiectasia mutated	472	ATM	NM_138293; NM_138292	2.215
ataxia, cerebellar, Cayman type (caytaxin)	85300	ATCAY	NM_033064	-1.46
ataxin 1	6310	ATXN1	NM_000332	-1.4225
ataxin 10	25814	ATXN10	NM_013236	-0.73
ataxin 2	6311	ATXN2	NM_002973	-2.045
ataxin 2-binding protein 1	54715	A2BP1	NM_018723	3.285
ataxin 2-like	11273	ATXN2L	NM_007245	0.77
ataxin 3	4287	ATXN3	NM_004993	0.04
ataxin 7	6314	ATXN7	NM_000333	3.155
ataxin 7-like 1	222255	ATXN7L1	NM_152749	0.18
ataxin 7-like 2	127002	ATXN7L2	NM_153340	-0.5175
ATG10 autophagy related 10 homolog (S. cerevisiae)	83734	ATG10	NM_031482	0.6675
ATG12 autophagy related 12 homolog (S. cerevisiae)	9140	ATG12	NM_004707	-2.2575
ATG16 autophagy related 16-like 1 (S. cerevisiae)	55054	ATG16L1	NM_017974	-2
ATG16 autophagy related 16-like 2 (S. cerevisiae)	89849	ATG16L2	XM_058426	4.38
ATG2 autophagy related 2 homolog A (S. cerevisiae)	23130	ATG2A	XM_290517	-2.595
ATG2 autophagy related 2 homolog B (S. cerevisiae)	55102	ATG2B	NM_018036	1.745
ATG4 autophagy related 4 homolog A (S. cerevisiae)	115201	ATG4A	NM_052936	-2.0225
ATG4 autophagy related 4 homolog B (S. cerevisiae)	23192	ATG4B	NM_013325	-0.0625
ATG4 autophagy related 4 homolog C (S. cerevisiae)	84938	ATG4C	NM_032852	3.1325
ATG4 autophagy related 4 homolog D (S. cerevisiae)	84971	ATG4D	NM_032885	-0.4375
ATG5 autophagy related 5 homolog (S. cerevisiae)	9474	ATG5	NM_004849	0.49
ATG7 autophagy related 7 homolog (S. cerevisiae)	10533	ATG7	NM_006395	-1.705
ATG9 autophagy related 9 homolog A (S. cerevisiae)	79065	ATG9A	NM_024085	-1.535
ATG9 autophagy related 9 homolog B (S. cerevisiae)	285973	ATG9B	NM_173681	1.865
ATH1, acid trehalase-like 1 (yeast)	80162	ATHL1	NM_025092	0.855
atlastin 3	25923	ATL3	NM_015459	-0.8675
ATM interactor	23300	ATMIN	XM_375375	-5.3825
atonal homolog 1 (Drosophila)	474	ATOH1	NM_005172	-0.6975
atonal homolog 7 (Drosophila)	220202	ATOH7	NM_145178	2.06
atonal homolog 8 (Drosophila)	84913	ATOH8	NM_032827	-2.5125
ATP binding domain 1 family, member B	54707	ATPBD1B	NM_018066	-2.6475
ATP binding domain 1 family, member C	51184	ATPBD1C	NM_016301	-0.2475
ATP binding domain 3	90353	ATPBD3	NM_145232	2.065
ATP binding domain 4	89978	ATPBD4	NM_080650	3.0525
ATP citrate lyase	47	ACLY	NM_001096	-1.825
ATP synthase mitochondrial F1 complex assembly factor 1	64756	ATPAF1	NM_022745	0.855
ATP synthase mitochondrial F1 complex assembly factor 2	91647	ATPAF2	NM_145691	-0.0575
ATP synthase, H+ transporting, mitochondrial F0 complex, subunit B1	515	ATP5F1	NM_001688	-0.65
ATP synthase, H+ transporting, mitochondrial F0 complex, subunit C1 (subunit 9)	516	ATP5G1	NM_005175	0.85
ATP synthase, H+ transporting, mitochondrial F0 complex, subunit C2 (subunit 9)	517	ATP5G2	NM_005176	-1.13
ATP synthase, H+ transporting, mitochondrial F0 complex, subunit C3 (subunit 9)	518	ATP5G3	NM_001689	-0.32
ATP synthase, H+ transporting, mitochondrial F0 complex, subunit d	10476	ATP5H	NM_006356	-1.6175
ATP synthase, H+ transporting, mitochondrial F0 complex, subunit E	521	ATP5I	NM_007100	-0.0575
ATP synthase, H+ transporting, mitochondrial F0 complex, subunit F6	522	ATP5J	NM_001685	1.0625
ATP synthase, H+ transporting, mitochondrial F0 complex, subunit G	10632	ATP5L	NM_006476	-1.8925
ATP synthase, H+ transporting, mitochondrial F0 complex, subunit s (factor B)	27109	ATP5S	NM_015684	0.0525
ATP synthase, H+ transporting, mitochondrial F1 complex, alpha subunit 1, cardiac muscle	498	ATP5A1	NM_004046	-0.085
ATP synthase, H+ transporting, mitochondrial F1 complex, beta polypeptide	506	ATP5B	NM_001686	0.7675
ATP synthase, H+ transporting, mitochondrial F1 complex, delta subunit	513	ATP5D	NM_001687	-1.8875
ATP synthase, H+ transporting, mitochondrial F1 complex, epsilon subunit	514	ATP5E	NM_006886	0.895
ATP synthase, H+ transporting, mitochondrial F1 complex, gamma polypeptide 1	509	ATP5C1	NM_005174	-0.915
ATP synthase, H+ transporting, mitochondrial F1 complex, O subunit (oligomycin sensitivity conferring protein)	539	ATP5O	NM_001697	-0.19
ATP-binding cassette, sub-family A (ABC1), member 1	19	ABCA1	NM_005502	5.1125
ATP-binding cassette, sub-family A (ABC1), member 10	10349	ABCA10	NM_080282	-1.395
ATP-binding cassette, sub-family A (ABC1), member 12	26154	ABCA12	NM_015657	2.58
ATP-binding cassette, sub-family A (ABC1), member 13	154664	ABCA13	NM_152701	2.0775
ATP-binding cassette, sub-family A (ABC1), member 2	20	ABCA2	NM_001606	2.265
ATP-binding cassette, sub-family A (ABC1), member 3	21	ABCA3	NM_001089	1.2775
ATP-binding cassette, sub-family A (ABC1), member 4	24	ABCA4	NM_000350	-0.57
ATP-binding cassette, sub-family A (ABC1), member 5	23461	ABCA5	NM_018672	-1.58
ATP-binding cassette, sub-family A (ABC1), member 6	23460	ABCA6	NM_080284	-1.005
ATP-binding cassette, sub-family A (ABC1), member 7	10347	ABCA7	NM_019112	-0.1725
ATP-binding cassette, sub-family A (ABC1), member 8	10351	ABCA8	NM_007168	0.13
ATP-binding cassette, sub-family A (ABC1), member 9	10350	ABCA9	NM_080283	4.06
ATP-binding cassette, sub-family B (MDR/TAP), member 1	5243	ABCB1	NM_000927	-1.1575
ATP-binding cassette, sub-family B (MDR/TAP), member 10	23456	ABCB10	NM_012089	-0.8925
ATP-binding cassette, sub-family B (MDR/TAP), member 11	8647	ABCB11	NM_003742	0.59
ATP-binding cassette, sub-family B (MDR/TAP), member 4	5244	ABCB4	NM_000443	-0.395
ATP-binding cassette, sub-family B (MDR/TAP), member 5	340273	ABCB5	NM_178559	-0.3425
ATP-binding cassette, sub-family B (MDR/TAP), member 6	10058	ABCB6	NM_005689	-1.06
ATP-binding cassette, sub-family B (MDR/TAP), member 7	22	ABCB7	NM_004299	1.63
ATP-binding cassette, sub-family B (MDR/TAP), member 8	11194	ABCB8	NM_007188	-1.735
ATP-binding cassette, sub-family B (MDR/TAP), member 9	23457	ABCB9	NM_019624	-1.2375
ATP-binding cassette, sub-family C (CFTR/MRP), member 1	4363	ABCC1	NM_004996	-1.155
ATP-binding cassette, sub-family C (CFTR/MRP), member 10	89845	ABCC10	NM_033450	-0.91
ATP-binding cassette, sub-family C (CFTR/MRP), member 11	85320	ABCC11	NM_032583	-0.25
ATP-binding cassette, sub-family C (CFTR/MRP), member 12	94160	ABCC12	NM_033226	-1.075
ATP-binding cassette, sub-family C (CFTR/MRP), member 2	1244	ABCC2	NM_000392	-1.39
ATP-binding cassette, sub-family C (CFTR/MRP), member 3	8714	ABCC3	NM_003786	-0.5975
ATP-binding cassette, sub-family C (CFTR/MRP), member 4	10257	ABCC4	NM_005845	0.9775
ATP-binding cassette, sub-family C (CFTR/MRP), member 5	10057	ABCC5	NM_005688	-2.1625
ATP-binding cassette, sub-family C (CFTR/MRP), member 6	368	ABCC6	NM_001171	-1.24
ATP-binding cassette, sub-family C (CFTR/MRP), member 8	6833	ABCC8	NM_000352	-1.375
ATP-binding cassette, sub-family C (CFTR/MRP), member 9	10060	ABCC9	NM_005691	2.54
ATP-binding cassette, sub-family D (ALD), member 1	215	ABCD1	NM_000033	1.005
ATP-binding cassette, sub-family D (ALD), member 2	225	ABCD2	NM_005164	0.23
ATP-binding cassette, sub-family D (ALD), member 3	5825	ABCD3	NM_002858	1.71
ATP-binding cassette, sub-family D (ALD), member 4	5826	ABCD4	NM_005050	-0.18
ATP-binding cassette, sub-family E (OABP), member 1	6059	ABCE1	NM_002940	1.615
ATP-binding cassette, sub-family F (GCN20), member 1	23	ABCF1	NM_001090	0.1825
ATP-binding cassette, sub-family F (GCN20), member 2	10061	ABCF2	NM_005692	0.7575
ATP-binding cassette, sub-family F (GCN20), member 3	55324	ABCF3	NM_018358	-1.2
ATP-binding cassette, sub-family G (WHITE), member 1	9619	ABCG1	NM_004915	0.67
ATP-binding cassette, sub-family G (WHITE), member 2	9429	ABCG2	NM_004827	2.465
ATP-binding cassette, sub-family G (WHITE), member 4	64137	ABCG4	NM_022169	-1.8875
ATP-binding cassette, sub-family G (WHITE), member 5 (sterolin 1)	64240	ABCG5	NM_022436	-2.695
ATP-binding cassette, sub-family G (WHITE), member 8 (sterolin 2)	64241	ABCG8	NM_022437	2.095
ATP/GTP binding protein 1	23287	AGTPBP1	NM_015239	0.1325
ATP/GTP binding protein-like 1	123624	AGBL1	NM_152336	0.605
ATP/GTP binding protein-like 2	79841	AGBL2	NM_024783	1.9425
ATP/GTP binding protein-like 3	340351	AGBL3	XM_371952	-1.0175
ATP/GTP binding protein-like 4	84871	AGBL4	NM_032785	-0.8625
ATP/GTP binding protein-like 5	60509	AGBL5	NM_021831	0.93
ATP5S-like	55101	ATP5SL	NM_018035	2.9325
ATPase family, AAA domain containing 1	84896	ATAD1	NM_032810	-0.94
ATPase family, AAA domain containing 2	29028	ATAD2	NM_014109	4.355
ATPase family, AAA domain containing 3A	55210	ATAD3A	NM_018188	2.3025
ATPase family, AAA domain containing 3B	83858	ATAD3B	NM_031921	-0.135
ATPase family, AAA domain containing 3C	219293	ATAD3C	NM_198466	-0.34
ATPase family, AAA domain containing 4	79170	ATAD4	NM_024320	0.705
ATPase family, AAA domain containing 5	79915	ATAD5	NM_024857	0.39
ATPase inhibitory factor 1	93974	ATPIF1	NM_016311	-2.6125
ATPase type 13A1	57130	ATP13A1	NM_020410	-0.655
ATPase type 13A2	23400	ATP13A2	NM_022089	-1.015
ATPase type 13A3	79572	ATP13A3	NM_024524	-0.485
ATPase type 13A4	84239	ATP13A4	NM_032279	-1.13
ATPase, (Na+)/K+ transporting, beta 4 polypeptide	23439	ATP1B4	NM_012069	0.245
ATPase, aminophospholipid transporter (APLT), class I, type 8A, member 1	10396	ATP8A1	NM_006095	-2.2475
ATPase, aminophospholipid transporter-like, class I, type 8A, member 2	51761	ATP8A2	NM_016529	1.5925
ATPase, Ca++ transporting, cardiac muscle, fast twitch 1	487	ATP2A1	NM_004320	-1.935
ATPase, Ca++ transporting, cardiac muscle, slow twitch 2	488	ATP2A2	NM_001681	-0.7575
ATPase, Ca++ transporting, plasma membrane 1	490	ATP2B1	NM_001682	-0.17
ATPase, Ca++ transporting, plasma membrane 2	491	ATP2B2	NM_001683	3.5
ATPase, Ca++ transporting, plasma membrane 3	492	ATP2B3	NM_021949	-0.58
ATPase, Ca++ transporting, plasma membrane 4	493	ATP2B4	NM_001684	-1.28
ATPase, Ca++ transporting, type 2C, member 1	27032	ATP2C1	NM_014382	4.71
ATPase, Ca++ transporting, type 2C, member 2	9914	ATP2C2	NM_014861	1.47
ATPase, Ca++ transporting, ubiquitous	489	ATP2A3	NM_005173	0.325
ATPase, class I, type 8B, member 1	5205	ATP8B1	NM_005603	1.345
ATPase, class I, type 8B, member 2	57198	ATP8B2	NM_020452	0.24
ATPase, class I, type 8B, member 3	148229	ATP8B3	NM_138813	-0.325
ATPase, class I, type 8B, member 4	79895	ATP8B4	XM_370863	-2.115
ATPase, class II, type 9A	10079	ATP9A	XM_030577	-0.505
ATPase, class II, type 9B	374868	ATP9B	NM_198531	4.23
ATPase, class V, type 10A	57194	ATP10A	NM_024490	-1.31
ATPase, class V, type 10D	57205	ATP10D	NM_020453	-2.08
ATPase, class VI, type 11A	23250	ATP11A	XM_085028	0.26
ATPase, class VI, type 11B	23200	ATP11B	XM_087254	-3.12
ATPase, class VI, type 11C	286410	ATP11C	NM_173694	-1.325
ATPase, Cu++ transporting, alpha polypeptide (Menkes syndrome)	538	ATP7A	NM_000052	1.115
ATPase, Cu++ transporting, beta polypeptide	540	ATP7B	NM_000053	-0.4475
ATPase, H+ transporting V0 subunit e2	155066	ATP6V0E2	XM_088142	-0.415
ATPase, H+ transporting, lysosomal 13kDa, V1 subunit G1	9550	ATP6V1G1	NM_004888	-1.51
ATPase, H+ transporting, lysosomal 13kDa, V1 subunit G2	534	ATP6V1G2	NM_130463	-0.765
ATPase, H+ transporting, lysosomal 13kDa, V1 subunit G3	127124	ATP6V1G3	NM_133262	0.295
ATPase, H+ transporting, lysosomal 14kDa, V1 subunit F	9296	ATP6V1F	NM_004231	3.375
ATPase, H+ transporting, lysosomal 16kDa, V0 subunit c	527	ATP6V0C	NM_001694	5.08
ATPase, H+ transporting, lysosomal 21kDa, V0 subunit b	533	ATP6V0B	NM_004047	-0.505
ATPase, H+ transporting, lysosomal 31kDa, V1 subunit E1	529	ATP6V1E1	NM_001696	-2.58
ATPase, H+ transporting, lysosomal 31kDa, V1 subunit E2	90423	ATP6V1E2	NM_080653	-1.1575
ATPase, H+ transporting, lysosomal 34kDa, V1 subunit D	51382	ATP6V1D	NM_015994	2.195
ATPase, H+ transporting, lysosomal 38kDa, V0 subunit d1	9114	ATP6V0D1	NM_004691	2.18
ATPase, H+ transporting, lysosomal 38kDa, V0 subunit d2	245972	ATP6V0D2	NM_152565	-3.71
ATPase, H+ transporting, lysosomal 42kDa, V1 subunit C1	528	ATP6V1C1	NM_001695	1.555
ATPase, H+ transporting, lysosomal 42kDa, V1 subunit C2	245973	ATP6V1C2	NM_144583	2.34
ATPase, H+ transporting, lysosomal 50/57kDa, V1 subunit H	51606	ATP6V1H	NM_015941	3.435
ATPase, H+ transporting, lysosomal 56/58kDa, V1 subunit B1 (Renal tubular acidosis with deafness)	525	ATP6V1B1	NM_001692	-0.5475
ATPase, H+ transporting, lysosomal 56/58kDa, V1 subunit B2	526	ATP6V1B2	NM_001693	-0.26
ATPase, H+ transporting, lysosomal 70kDa, V1 subunit A	523	ATP6V1A	NM_001690	1.3475
ATPase, H+ transporting, lysosomal 9kDa, V0 subunit e1	8992	ATP6V0E1	NM_003945	-0.96
ATPase, H+ transporting, lysosomal accessory protein 1	537	ATP6AP1	NM_001183	0.135
ATPase, H+ transporting, lysosomal accessory protein 2	10159	ATP6AP2	NM_005765	1.885
ATPase, H+ transporting, lysosomal V0 subunit a1	535	ATP6V0A1	NM_005177	-0.5
ATPase, H+ transporting, lysosomal V0 subunit a2	23545	ATP6V0A2	NM_012463	-0.05
ATPase, H+ transporting, lysosomal V0 subunit a4	50617	ATP6V0A4	NM_020632	-2.025
ATPase, H+/K+ exchanging, alpha polypeptide	495	ATP4A	NM_000704	-1.605
ATPase, H+/K+ exchanging, beta polypeptide	496	ATP4B	NM_000705	-0.325
ATPase, H+/K+ transporting, nongastric, alpha polypeptide	479	ATP12A	NM_001676	-0.045
ATPase, Na+/K+ transporting, alpha 1 polypeptide	476	ATP1A1	NM_000701	5.26
ATPase, Na+/K+ transporting, alpha 2 (+) polypeptide	477	ATP1A2	NM_000702	0.6625
ATPase, Na+/K+ transporting, alpha 3 polypeptide	478	ATP1A3	NM_152296	-0.3875
ATPase, Na+/K+ transporting, alpha 4 polypeptide	480	ATP1A4	NM_144699	-2.145
ATPase, Na+/K+ transporting, beta 1 polypeptide	481	ATP1B1	NM_001677	-1.56
ATPase, Na+/K+ transporting, beta 2 polypeptide	482	ATP1B2	NM_001678	0.5175
ATPase, Na+/K+ transporting, beta 3 polypeptide	483	ATP1B3	NM_001679	2.25
atrophin 1	1822	ATN1	NM_001940	1.16
attractin	8455	ATRN	NM_012070	-2.0625
attractin-like 1	26033	ATRNL1	NM_207303	-1.4325
ATX1 antioxidant protein 1 homolog (yeast)	475	ATOX1	NM_004045	-1.9475
AU RNA binding protein/enoyl-Coenzyme A hydratase	549	AUH	NM_001698	-4.235
aurora kinase A	6790	AURKA	NM_198437; NM_003600	22.1
aurora kinase A interacting protein 1	54998	AURKAIP1	NM_017900	-2.1175
aurora kinase B	9212	AURKB	NM_004217	1.2725
aurora kinase C	6795	AURKC	NM_003160; NM_001015879	1.16
autism susceptibility candidate 2	26053	AUTS2	NM_015570	-2.3975
autocrine motility factor receptor	267	AMFR	NM_001144	7.7175
autoimmune regulator	326	AIRE	NM_000383	0.4575
autophagy/beclin-1 regulator 1	55626	AMBRA1	XM_370618	-1.3425
axin 1	8312	AXIN1	NM_003502	2.3575
axin 2 (conductin, axil)	8313	AXIN2	NM_004655	0.7875
AXIN1 up-regulated 1	64651	AXUD1	NM_033027	-1.4125
AXL receptor tyrosine kinase	558	AXL	NM_001699	1.865
azurocidin 1 (cationic antimicrobial protein 37)	566	AZU1	NM_001700	-2.4825
B and T lymphocyte associated	151888	BTLA	NM_181780	1.6475
B cell RAG associated protein	51363	GALNAC4S-6ST	NM_014863	2.285
B double prime 1, subunit of RNA polymerase III transcription initiation factor IIIB	55814	BDP1	NM_018429	0.27
B lymphoid tyrosine kinase	640	BLK	NM_001715	-1.49
B melanoma antigen family, member 2	85319	BAGE2	NM_182482	2.235
B melanoma antigen family, member 4	85317	BAGE4	NM_181704	4.8925
B-box and SPRY domain containing	54836	BSPRY	NM_017688	-2.11
B-cell CLL/lymphoma 10	8915	BCL10	NM_003921	-0.255
B-cell CLL/lymphoma 11A (zinc finger protein)	53335	BCL11A	NM_018014	-1.9625
B-cell CLL/lymphoma 11B (zinc finger protein)	64919	BCL11B	NM_022898	0.93
B-cell CLL/lymphoma 2	596	BCL2	NM_000633	-1.61
B-cell CLL/lymphoma 3	602	BCL3	NM_005178	-1.035
B-cell CLL/lymphoma 6 (zinc finger protein 51)	604	BCL6	NM_001706	1.565
B-cell CLL/lymphoma 6, member B (zinc finger protein)	255877	BCL6B	NM_181844	9.5
B-cell CLL/lymphoma 7A	605	BCL7A	NM_020993	-0.0575
B-cell CLL/lymphoma 7B	9275	BCL7B	NM_001707	-2.6025
B-cell CLL/lymphoma 7C	9274	BCL7C	NM_004765	-0.6225
B-cell CLL/lymphoma 9	607	BCL9	NM_004326	-3.955
B-cell CLL/lymphoma 9-like	283149	BCL9L	NM_182557	-2.0325
B-cell linker	29760	BLNK	NM_013314	-2.015
B-cell receptor-associated protein 29	55973	BCAP29	NM_018844	-0.865
B-cell receptor-associated protein 31	10134	BCAP31	NM_005745	3.6025
B-cell scaffold protein with ankyrin repeats 1	55024	BANK1	NM_017935	-2.875
B-cell translocation gene 1, anti-proliferative	694	BTG1	NM_001731	3.2075
B-cell translocation gene 4	54766	BTG4	NM_017589	1.95
B9 protein domain 1	27077	B9D1	NM_015681	0.35
B9 protein domain 2	80776	B9D2	NM_030578	-0.0875
bactericidal/permeability-increasing protein	671	BPI	NM_001725	-1.1075
bactericidal/permeability-increasing protein-like 1	80341	BPIL1	NM_025227	1.2075
bactericidal/permeability-increasing protein-like 2	254240	BPIL2	NM_174932	0.0125
bactericidal/permeability-increasing protein-like 3	128859	BPIL3	NM_174897	1.5725
baculoviral IAP repeat-containing 2	329	BIRC2	NM_001166	0.9225
baculoviral IAP repeat-containing 3	330	BIRC3	NM_001165	1.9125
baculoviral IAP repeat-containing 4	331	BIRC4	NM_001167	2.8125
baculoviral IAP repeat-containing 5 (survivin)	332	BIRC5	NM_001168	-3.26
baculoviral IAP repeat-containing 6 (apollon)	57448	BIRC6	NM_016252	0.205
baculoviral IAP repeat-containing 7 (livin)	79444	BIRC7	NM_022161	-2.8625
baculoviral IAP repeat-containing 8	112401	BIRC8	NM_033341	1.0925
BAH domain and coiled-coil containing 1	57597	BAHCC1	XM_371084	-0.96
BAI1-associated protein 2	10458	BAIAP2	NM_006340	1.065
BAI1-associated protein 2-like 1	55971	BAIAP2L1	NM_018842	-1.02
BAI1-associated protein 2-like 2	80115	BAIAP2L2	NM_025045	-1.4175
BAI1-associated protein 3	8938	BAIAP3	NM_003933	4.355
Bardet-Biedl syndrome 1	582	BBS1	NM_024649	0.135
Bardet-Biedl syndrome 10	79738	BBS10	NM_024685	-1.7075
Bardet-Biedl syndrome 12	166379	BBS12	NM_152618	-3.305
Bardet-Biedl syndrome 2	583	BBS2	NM_031885	0.83
Bardet-Biedl syndrome 4	585	BBS4	NM_033028	4.1025
Bardet-Biedl syndrome 5	129880	BBS5	NM_152384	-0.895
Bardet-Biedl syndrome 7	55212	BBS7	NM_018190	0.5575
Bardet-Biedl syndrome 9	27241	BBS9	NM_014451	-0.885
BarH-like homeobox 1	56751	BARHL1	NM_020064	-1.5725
BarH-like homeobox 2	343472	BARHL2	NM_020063	2.3525
barrier to autointegration factor 1	8815	BANF1	NM_003860	-0.2025
barrier to autointegration factor 2	140836	BANF2	NM_178477	-0.17
Bartter syndrome, infantile, with sensorineural deafness (Barttin)	7809	BSND	NM_057176	-1.53
BARX homeobox 1	56033	BARX1	NM_021570	3.61
BARX homeobox 2	8538	BARX2	NM_003658	0.385
basal cell adhesion molecule (Lutheran blood group)	4059	BCAM	NM_005581	-1.705
basic charge, Y-linked, 2	9083	BPY2	NM_004678	1.655
basic charge, Y-linked, 2C	442868	BPY2C	NM_001002761	0.6275
basic charge, Y-linked, 2C	442868	BPY2C	NM_001002761	0.145
basic helix-loop-helix domain containing, class B, 2	8553	BHLHB2	NM_003670	1.76
basic helix-loop-helix domain containing, class B, 3	79365	BHLHB3	NM_030762	-0.725
basic helix-loop-helix domain containing, class B, 5	27319	BHLHB5	NM_152414	1.2275
basic helix-loop-helix domain containing, class B, 8	168620	BHLHB8	NM_177455	-1.615
basic helix-loop-helix domain containing, class B, 9	80823	BHLHB9	NM_030639	-1.385
basic leucine zipper and W2 domains 1	9689	BZW1	NM_014670	1.935
basic leucine zipper and W2 domains 2	28969	BZW2	NM_014038	2.535
basic leucine zipper nuclear factor 1 (JEM-1)	8548	BLZF1	NM_003666	2.095
basic leucine zipper transcription factor, ATF-like	10538	BATF	NM_006399	0.4125
basic leucine zipper transcription factor, ATF-like 2	116071	BATF2	NM_138456	-2.8675
basic leucine zipper transcription factor, ATF-like 3	55509	BATF3	NM_018664	-0.29
basic transcription factor 3	689	BTF3	NM_001207	-0.04
basic transcription factor 3-like 4	91408	BTF3L4	XM_371577	-0.68
basic, immunoglobulin-like variable motif containing	54841	BIVM	NM_017693	-0.0125
basigin (Ok blood group)	682	BSG	NM_001728	0.655
basonuclin 1	646	BNC1	NM_001717	1.53
basonuclin 2	54796	BNC2	NM_017637	-2.8525
bassoon (presynaptic cytomatrix protein)	8927	BSN	NM_003458	-0.875
BAT2 domain containing 1	23215	BAT2D1	NM_015172	0.9625
BCDIN3 domain containing	144233	BCDIN3D	NM_181708	0.885
BCL2 binding component 3	27113	BBC3	NM_014417	-1.4925
Bcl2 modifying factor	90427	BMF	NM_033503	-1.5525
BCL2-antagonist/killer 1	578	BAK1	NM_001188	-1.645
BCL2-associated agonist of cell death	572	BAD	NM_004322	1.595
BCL2-associated athanogene	573	BAG1	NM_004323	0.7275
BCL2-associated athanogene 2	9532	BAG2	NM_004282	0.27
BCL2-associated athanogene 3	9531	BAG3	NM_004281	-3.005
BCL2-associated athanogene 4	9530	BAG4	NM_004874	-0.3075
BCL2-associated athanogene 5	9529	BAG5	NM_004873	0.8
BCL2-associated transcription factor 1	9774	BCLAF1	NM_014739	5.1875
BCL2-associated X protein	581	BAX	NM_004324	4.495
BCL2-interacting killer (apoptosis-inducing)	638	BIK	NM_001197	0.3125
BCL2-like 1	598	BCL2L1	NM_138578	2.35
BCL2-like 10 (apoptosis facilitator)	10017	BCL2L10	NM_020396	-0.805
BCL2-like 12 (proline rich)	83596	BCL2L12	NM_052842	3.575
BCL2-like 13 (apoptosis facilitator)	23786	BCL2L13	NM_015367	-0.45
BCL2-like 14 (apoptosis facilitator)	79370	BCL2L14	NM_030766	0.55
BCL2-like 2	599	BCL2L2	NM_004050	-0.3725
BCL2-related ovarian killer	666	BOK	NM_032515	-0.745
BCL2-related protein A1	597	BCL2A1	NM_004049	-0.015
BCL2/adenovirus E1B 19kD interacting protein like	149428	BNIPL	NM_138279	-0.4875
BCL2/adenovirus E1B 19kDa interacting protein 1	662	BNIP1	NM_001205	-0.155
BCL2/adenovirus E1B 19kDa interacting protein 2	663	BNIP2	NM_004330	7.115
BCL2/adenovirus E1B 19kDa interacting protein 3	664	BNIP3	NM_004052	6.3325
BCL2/adenovirus E1B 19kDa interacting protein 3-like	665	BNIP3L	NM_004331	1.1
BCL6 co-repressor	54880	BCOR	NM_017745	-0.7925
BCL6 co-repressor-like 1	63035	BCORL1	NM_021946	4.785
BCS1-like (yeast)	617	BCS1L	NM_004328	-0.4675
beaded filament structural protein 1, filensin	631	BFSP1	NM_001195	-3.2775
beaded filament structural protein 2, phakinin	8419	BFSP2	NM_003571	-1.7425
beclin 1, autophagy related	8678	BECN1	NM_003766	4.505
benzodiazapine receptor (peripheral) associated protein 1	9256	BZRAP1	NM_004758	0.45
benzodiazapine receptor (peripheral)-like 1	222642	BZRPL1	XM_167072	-0.18
Bernardinelli-Seip congenital lipodystrophy 2 (seipin)	26580	BSCL2	NM_032667	-1.065
bestrophin 1	7439	BEST1	NM_004183	1.0125
bestrophin 2	54831	BEST2	NM_017682	2.005
bestrophin 3	144453	BEST3	NM_152439	-1.62
bestrophin 4	266675	BEST4	NM_153274	5.675
beta 1,3-galactosyltransferase-like	145173	B3GALTL	NM_194318	-1.9275
beta-1,3-glucuronyltransferase 1 (glucuronosyltransferase P)	27087	B3GAT1	NM_018644	-1.11
beta-1,3-glucuronyltransferase 2 (glucuronosyltransferase S)	135152	B3GAT2	NM_080742	4.2225
beta-1,3-glucuronyltransferase 3 (glucuronosyltransferase I)	26229	B3GAT3	NM_012200	0.615
beta-1,3-N-acetylgalactosaminyltransferase 1 (globoside blood group)	8706	B3GALNT1	NM_003781	-0.44
beta-1,3-N-acetylgalactosaminyltransferase 2	148789	B3GALNT2	NM_152490	-0.04
beta-1,4-N-acetyl-galactosaminyl transferase 1	2583	B4GALNT1	NM_001478	-1.515
beta-1,4-N-acetyl-galactosaminyl transferase 2	124872	B4GALNT2	NM_153446	-1.5525
beta-1,4-N-acetyl-galactosaminyl transferase 3	283358	B4GALNT3	NM_173593	-0.575
beta-1,4-N-acetyl-galactosaminyl transferase 4	338707	B4GALNT4	NM_178537	-0.1
beta-2-microglobulin	567	B2M	NM_004048	-0.345
beta-carotene 15,15'-monooxygenase 1	53630	BCMO1	NM_017429	-1.325
beta-carotene dioxygenase 2	83875	BCDO2	NM_031938	-1.24
beta-site APP-cleaving enzyme 1	23621	BACE1	NM_012104	3.0375
beta-site APP-cleaving enzyme 2	25825	BACE2	NM_012105	-1.8375
beta-transducin repeat containing	8945	BTRC	NM_003939	0.6825
betacellulin	685	BTC	NM_001729	0.3975
betaine-homocysteine methyltransferase	635	BHMT	NM_001713	0.8225
betaine-homocysteine methyltransferase 2	23743	BHMT2	NM_017614	2.63
BEX family member 4	56271	BEX4	XM_043653	1.81
BEX family member 5	340542	BEX5	XM_291335	0.4875
BH3 interacting domain death agonist	637	BID	NM_001196	-2
BH3-like motif containing, cell death inducer	414899	BLID	NM_001001786	-2.795
bicaudal C homolog 1 (Drosophila)	80114	BICC1	NM_025044	0.7
bicaudal D homolog 1 (Drosophila)	636	BICD1	NM_001714	3.07
bicaudal D homolog 2 (Drosophila)	23299	BICD2	NM_015250	0.6025
bifunctional apoptosis regulator	51283	BFAR	NM_016561	-0.3875
biglycan	633	BGN	NM_001711	-0.045
bile acid Coenzyme A: amino acid N-acyltransferase (glycine N-choloyltransferase)	570	BAAT	NM_001701	3.48
biliverdin reductase A	644	BLVRA	NM_000712	7.25
biliverdin reductase B (flavin reductase (NADPH))	645	BLVRB	NM_000713	0.42
biogenesis of lysosome-related organelles complex-1, subunit 1	2647	BLOC1S1	NM_001487	0.5175
biogenesis of lysosome-related organelles complex-1, subunit 2	282991	BLOC1S2	NM_001001342	2.5825
biogenesis of lysosome-related organelles complex-1, subunit 3	388552	BLOC1S3	NM_212550	3.6875
biotinidase	686	BTD	NM_000060	1.91
biphenyl hydrolase-like (serine hydrolase; breast epithelial mucin-associated antigen)	670	BPHL	NM_004332	-0.375
bladder cancer associated protein	10904	BLCAP	NM_006698	-0.78
bleomycin hydrolase	642	BLMH	NM_000386	1.7925
block of proliferation 1	23246	BOP1	NM_015201	-0.54
blocked early in transport 1 homolog (S. cerevisiae)	10282	BET1	NM_005868	0.2675
blocked early in transport 1 homolog (S. cerevisiae)-like	51272	BET1L	NM_016526	2.885
blood vessel epicardial substance	11149	BVES	NM_007073	-0.3675
Bloom syndrome, RecQ helicase-like	641	BLM	NM_000057	-2.005
BMI1 polycomb ring finger oncogene	648	BMI1	NM_005180	1.9525
BMP and activin membrane-bound inhibitor homolog (Xenopus laevis)	25805	BAMBI	NM_012342	-0.3525
BMP binding endothelial regulator	168667	BMPER	NM_133468	-1.3575
BMP2 inducible kinase	55589	BMP2K	NM_017593	1.2
BMS1 homolog, ribosome assembly protein (yeast)	9790	BMS1	NM_014753	-0.74
BMX non-receptor tyrosine kinase	660	BMX	NM_001721	-0.4725
bobby sox homolog (Drosophila)	56987	BBX	NM_020235	-0.805
Boc homolog (mouse)	91653	BOC	NM_033254	-0.085
bol, boule-like (Drosophila)	66037	BOLL	NM_033030	-1.31
bolA homolog 1 (E. coli)	51027	BOLA1	NM_016074	1.7825
bolA homolog 3 (E. coli)	388962	BOLA3	NM_212552	-0.6275
bombesin-like receptor 3	680	BRS3	NM_001727	-0.4425
bone gamma-carboxyglutamate (gla) protein (osteocalcin)	632	BGLAP	NM_000711	-0.6825
bone marrow stromal cell antigen 1	683	BST1	NM_004334	0.1575
bone marrow stromal cell antigen 2	684	BST2	NM_004335	0.825
bone morphogenetic protein 1	649	BMP1	NM_001199	6.8625
bone morphogenetic protein 10	27302	BMP10	NM_014482	-1.9075
bone morphogenetic protein 15	9210	BMP15	NM_005448	1.62
bone morphogenetic protein 2	650	BMP2	NM_001200	-0.3725
bone morphogenetic protein 3 (osteogenic)	651	BMP3	NM_001201	-0.32
bone morphogenetic protein 4	652	BMP4	NM_001202	1.9775
bone morphogenetic protein 5	653	BMP5	NM_021073	-3.875
bone morphogenetic protein 6	654	BMP6	NM_001718	2.33
bone morphogenetic protein 7	655	BMP7	NM_001719	-3.135
bone morphogenetic protein 8a	353500	BMP8A	NM_181809	-0.5025
bone morphogenetic protein 8b (osteogenic protein 2)	656	BMP8B	NM_001720	2.43
bone morphogenetic protein receptor, type IA	657	BMPR1A	NM_004329	0.3275
bone morphogenetic protein receptor, type IB	658	BMPR1B	NM_001203	1.435
bone morphogenetic protein receptor, type II (serine/threonine kinase)	659	BMPR2	NM_001204	-0.2725
BR serine/threonine kinase 1	84446	BRSK1	NM_032430	0.2525
BR serine/threonine kinase 1	84446	BRSK1	NM_032430	-0.2
BR serine/threonine kinase 2	9024	BRSK2	NM_003957	3.2175
bradykinin receptor B1	623	BDKRB1	NM_000710	0.5525
bradykinin receptor B2	624	BDKRB2	NM_000623	2.4225
brain abundant, membrane attached signal protein 1	10409	BASP1	NM_006317	0.3175
brain and acute leukemia, cytoplasmic	79870	BAALC	NM_024812	-0.055
brain and reproductive organ-expressed (TNFRSF1A modulator)	9577	BRE	NM_004899	3.6525
brain expressed X-linked 2	84707	BEX2	NM_032621	0.33
brain expressed, associated with Nedd4	146227	BEAN	XM_375359	-2.15
brain expressed, X-linked 1	55859	BEX1	NM_018476	0.7175
brain protein 44	25874	BRP44	NM_015415	-2.2125
brain protein 44-like	51660	BRP44L	NM_016098	1.3175
brain protein I3	25798	BRI3	NM_015379	3.4325
brain-derived neurotrophic factor	627	BDNF	NM_001709	0.03
brain-enriched guanylate kinase-associated homolog (rat)	57596	BEGAIN	NM_020836	-2.1175
brain-specific angiogenesis inhibitor 1	575	BAI1	NM_001702	1.1325
brain-specific angiogenesis inhibitor 2	576	BAI2	NM_001703	-0.5075
brain-specific angiogenesis inhibitor 3	577	BAI3	NM_001704	3.5725
branched chain aminotransferase 1, cytosolic	586	BCAT1	NM_005504	-1.8925
branched chain aminotransferase 2, mitochondrial	587	BCAT2	NM_001190	2.02
branched chain keto acid dehydrogenase E1, alpha polypeptide	593	BCKDHA	NM_000709	-1.635
branched chain keto acid dehydrogenase E1, beta polypeptide (maple syrup urine disease)	594	BCKDHB	NM_000056	1.65
branched chain ketoacid dehydrogenase kinase	10295	BCKDK	NM_005881	-0.2
BRCA1 associated protein	8315	BRAP	NM_006768	0.7075
BRCA1 associated protein-1 (ubiquitin carboxy-terminal hydrolase)	8314	BAP1	NM_004656	-0.4625
BRCA1 associated RING domain 1	580	BARD1	NM_000465	3.3525
BRCA1 interacting protein C-terminal helicase 1	83990	BRIP1	NM_032043	-0.2675
BRCA1/BRCA2-containing complex, subunit 3	79184	BRCC3	NM_024332	-0.94
BRCA2 and CDKN1A interacting protein	56647	BCCIP	NM_016567	-2.165
breakpoint cluster region	613	BCR	NM_021574; NM_004327	-2.3725
breast cancer 1, early onset	672	BRCA1	NM_007294	0.2525
breast cancer 2, early onset	675	BRCA2	NM_000059	-0.5925
breast cancer anti-estrogen resistance 1	9564	BCAR1	NM_014567	0.725
breast cancer anti-estrogen resistance 3	8412	BCAR3	NM_003567	0.8475
breast cancer metastasis suppressor 1	25855	BRMS1	NM_015399	5.1975
breast cancer metastasis-suppressor 1-like	84312	BRMS1L	NM_032352	0.06
breast carcinoma amplified sequence 1	8537	BCAS1	NM_003657	0.5575
breast carcinoma amplified sequence 2	10286	BCAS2	NM_005872	0.0125
breast carcinoma amplified sequence 3	54828	BCAS3	NM_017679	-2.4825
breast carcinoma amplified sequence 4	55653	BCAS4	NM_017843	-0.3
brevican	63827	BCAN	NM_021948	-3.175
BRF1 homolog, subunit of RNA polymerase III transcription initiation factor IIIB (S. cerevisiae)	2972	BRF1	NM_001519	-1.61
BRF2, subunit of RNA polymerase III transcription initiation factor, BRF1-like	55290	BRF2	NM_018310	-1.18
BRI3 binding protein	140707	BRI3BP	NM_080626	-4.27
bridging integrator 1	274	BIN1	NM_004305	1.1175
bridging integrator 2	51411	BIN2	NM_016187	-0.09
bridging integrator 3	55909	BIN3	NM_018688	-0.8025
brix domain containing 1	84154	BXDC1	NM_032194	1.83
brix domain containing 2	55299	BXDC2	NM_018321	1.89
brix domain containing 5	80135	BXDC5	NM_025065	0.405
bromo adjacent homology domain containing 1	22893	BAHD1	NM_014952	-0.5625
bromodomain adjacent to zinc finger domain, 1A	11177	BAZ1A	NM_013448	-1.0875
bromodomain adjacent to zinc finger domain, 1B	9031	BAZ1B	NM_023005	5.5925
bromodomain adjacent to zinc finger domain, 2A	11176	BAZ2A	NM_013449	0.3125
bromodomain adjacent to zinc finger domain, 2B	29994	BAZ2B	NM_013450	1.8875
bromodomain and PHD finger containing, 1	7862	BRPF1	NM_004634	1.6975
bromodomain and PHD finger containing, 3	27154	BRPF3	XM_166450	-1.2175
bromodomain and WD repeat domain containing 1	54014	BRWD1	NM_018963	-2.075
bromodomain and WD repeat domain containing 2	55717	BRWD2	NM_018117	-0.0375
bromodomain and WD repeat domain containing 3	254065	BRWD3	NM_153252	2.035
bromodomain containing 1	23774	BRD1	NM_014577	-2.09
bromodomain containing 2	6046	BRD2	NM_001113182; NM_005104	-0.63
bromodomain containing 3	8019	BRD3	NM_007371	3.085
bromodomain containing 4	23476	BRD4	NM_014299	1.3875
bromodomain containing 7	29117	BRD7	NM_013263	0.62
bromodomain containing 8	10902	BRD8	NM_006696	-0.545
bromodomain containing 9	65980	BRD9	NM_023924	-0.395
bromodomain PHD finger transcription factor	2186	BPTF	NM_004459	2.125
bromodomain, testis-specific	676	BRDT	NM_001726	0.3975
bruno-like 4, RNA binding protein (Drosophila)	56853	BRUNOL4	NM_020180	-1.745
bruno-like 5, RNA binding protein (Drosophila)	60680	BRUNOL5	NM_021938	-0.165
bruno-like 6, RNA binding protein (Drosophila)	60677	BRUNOL6	NM_052840	-1.8875
Bruton agammaglobulinemia tyrosine kinase	695	BTK	NM_000061	0.115
BSD domain containing 1	55108	BSDC1	NM_018045	-0.1675
BTAF1 RNA polymerase II, B-TFIID transcription factor-associated, 170kDa (Mot1 homolog, S. cerevisiae)	9044	BTAF1	NM_003972	0.095
BTB (POZ) domain containing 1	53339	BTBD1	NM_025238	1.5525
BTB (POZ) domain containing 10	84280	BTBD10	NM_032320	0.66
BTB (POZ) domain containing 11	121551	BTBD11	NM_152322	-0.9275
BTB (POZ) domain containing 12	84464	BTBD12	NM_032444	-1.3425
BTB (POZ) domain containing 14A	138151	BTBD14A	NM_144653	4.225
BTB (POZ) domain containing 14B	112939	BTBD14B	NM_052876	-2.4725
BTB (POZ) domain containing 16	118663	BTBD16	NM_144587	0.045
BTB (POZ) domain containing 2	55643	BTBD2	NM_017797	0.195
BTB (POZ) domain containing 3	22903	BTBD3	NM_014962	1.735
BTB (POZ) domain containing 6	90135	BTBD6	NM_033271	0.375
BTB (POZ) domain containing 7	55727	BTBD7	NM_018167	1.6675
BTB (POZ) domain containing 8	284697	BTBD8	NM_183242	0.2
BTB (POZ) domain containing 9	114781	BTBD9	NM_152733	3.29
BTB and CNC homology 1, basic leucine zipper transcription factor 1	571	BACH1	NM_001186	-0.24
BTB and CNC homology 1, basic leucine zipper transcription factor 2	60468	BACH2	NM_021813	1.39
BTG family, member 2	7832	BTG2	NM_006763	-1.365
BTG family, member 3	10950	BTG3	NM_006806	-0.59
BTG3 associated nuclear protein	54971	BANP	NM_017869	1.9075
BUB3 budding uninhibited by benzimidazoles 3 homolog (yeast)	9184	BUB3	NM_004725	-2.375
BUD13 homolog (S. cerevisiae)	84811	BUD13	NM_032725	1.1925
BUD31 homolog (S. cerevisiae)	8896	BUD31	NM_003910	-2.1975
budding uninhibited by benzimidazoles 1 homolog (yeast)	699	BUB1	NM_004336	0.13
budding uninhibited by benzimidazoles 1 homolog beta (yeast)	701	BUB1B	NM_001211	-4.1575
butyrobetaine (gamma), 2-oxoglutarate dioxygenase (gamma-butyrobetaine hydroxylase) 1	8424	BBOX1	NM_003986	2.315
butyrophilin-like 2 (MHC class II associated)	56244	BTNL2	NM_019602	-0.79
butyrophilin-like 3	10917	BTNL3	NM_006707	1.33
butyrophilin-like 8	79908	BTNL8	NM_024850	-2.825
butyrophilin-like 9	153579	BTNL9	NM_152547	1.8775
butyrophilin, subfamily 1, member A1	696	BTN1A1	NM_001732	2.575
butyrophilin, subfamily 2, member A1	11120	BTN2A1	NM_007049	-1.225
butyrophilin, subfamily 2, member A2	10385	BTN2A2	NM_006995	-0.295
butyrophilin, subfamily 2, member A3	54718	BTN2A3	NM_024018	-0.18
butyrophilin, subfamily 3, member A1	11119	BTN3A1	NM_007048	0.8375
butyrophilin, subfamily 3, member A2	11118	BTN3A2	NM_007047	3.1925
butyrophilin, subfamily 3, member A3	10384	BTN3A3	NM_006994	3.5475
butyrylcholinesterase	590	BCHE	NM_000055	-0.715
bystin-like	705	BYSL	NM_004053	3.97
c-abl oncogene 1, non-receptor tyrosine kinase	25	ABL1	NM_007313; NM_005157	-1.135
c-fos induced growth factor (vascular endothelial growth factor D)	2277	FIGF	NM_004469	0.9025
c-Maf-inducing protein	80790	CMIP	NM_030629	-0.4425
c-mer proto-oncogene tyrosine kinase	10461	MERTK	NM_006343	0.6525
c-myc binding protein	26292	MYCBP	NM_012333	4.9225
C-reactive protein, pentraxin-related	1401	CRP	NM_000567	-0.32
c-ros oncogene 1 , receptor tyrosine kinase	6098	ROS1	NM_002944	5.2675
c-src tyrosine kinase	1445	CSK	NM_004383	2.3975
C-terminal binding protein 1	1487	CTBP1	NM_001328	0.72
C-terminal binding protein 2	1488	CTBP2	NM_001329	-0.645
C-type lectin domain family 1, member A	51267	CLEC1A	NM_016511	-0.03
C-type lectin domain family 1, member B	51266	CLEC1B	NM_016509	-1.3175
C-type lectin domain family 10, member A	10462	CLEC10A	NM_006344	-0.7625
C-type lectin domain family 11, member A	6320	CLEC11A	NM_002975	-0.79
C-type lectin domain family 12, member A	160364	CLEC12A	NM_138337	-0.855
C-type lectin domain family 12, member B	387837	CLEC12B	NM_205852	0.095
C-type lectin domain family 14, member A	161198	CLEC14A	NM_175060	-0.0375
C-type lectin domain family 16, member A	23274	CLEC16A	XM_290667	0.6575
C-type lectin domain family 18, member A	348174	CLEC18A	NM_182619	-0.41
C-type lectin domain family 2, member A	387836	CLEC2A	NM_207375	1.0125
C-type lectin domain family 2, member B	9976	CLEC2B	NM_005127	-1.3175
C-type lectin domain family 2, member D	29121	CLEC2D	NM_013269	0.07
C-type lectin domain family 3, member A	10143	CLEC3A	NM_005752	1.8925
C-type lectin domain family 3, member B	7123	CLEC3B	NM_003278	0.9925
C-type lectin domain family 4, member A	50856	CLEC4A	NM_016184	2.03
C-type lectin domain family 4, member C	170482	CLEC4C	NM_130441	-0.2575
C-type lectin domain family 4, member D	338339	CLEC4D	NM_080387	-1.5025
C-type lectin domain family 4, member E	26253	CLEC4E	NM_014358	-0.7925
C-type lectin domain family 4, member F	165530	CLEC4F	NM_173535	-0.1125
C-type lectin domain family 4, member G	339390	CLEC4G	NM_198492	2.3475
C-type lectin domain family 4, member M	10332	CLEC4M	NM_014257	-2.06
C-type lectin domain family 5, member A	23601	CLEC5A	NM_013252	1.9775
C-type lectin domain family 7, member A	64581	CLEC7A	NM_197954	-0.77
C-type lectin domain family 9, member A	283420	CLEC9A	NM_207345	0.2475
C-type lectin-like 1	160365	CLECL1	NM_172004	-0.68
C1GALT1-specific chaperone 1	29071	C1GALT1C1	NM_152692	1.91
C1q and tumor necrosis factor related protein 1	114897	C1QTNF1	NM_030968	0.9775
C1q and tumor necrosis factor related protein 2	114898	C1QTNF2	NM_031908	0.075
C1q and tumor necrosis factor related protein 3	114899	C1QTNF3	NM_181435	-0.3625
C1q and tumor necrosis factor related protein 4	114900	C1QTNF4	NM_031909	-0.2375
C1q and tumor necrosis factor related protein 5	114902	C1QTNF5	NM_015645	-2.245
C1q and tumor necrosis factor related protein 6	114904	C1QTNF6	NM_031910	-0.7975
C1q and tumor necrosis factor related protein 7	114905	C1QTNF7	NM_031911	0.08
C1q and tumor necrosis factor related protein 8	390664	C1QTNF8	NM_207419	0.31
C1q and tumor necrosis factor related protein 9	338872	C1QTNF9	NM_178540	-1.785
C2 calcium-dependent domain containing 2	25966	C2CD2	XM_032945	0.7175
C2 calcium-dependent domain containing 3	26005	C2CD3	NM_015531	-2.24
C3 and PZP-like, alpha-2-macroglobulin domain containing 8	27151	CPAMD8	NM_015692	-0.5125
Ca2+-dependent activator protein for secretion 2	93664	CADPS2	NM_017954	-0.845
Ca2+-dependent secretion activator	8618	CADPS	NM_003716	1.055
cache domain containing 1	57685	CACHD1	NM_020925	0.51
cadherin 1, type 1, E-cadherin (epithelial)	999	CDH1	NM_004360	4.17
cadherin 10, type 2 (T2-cadherin)	1008	CDH10	NM_006727	0.5625
cadherin 11, type 2, OB-cadherin (osteoblast)	1009	CDH11	NM_001797	0.1325
cadherin 12, type 2 (N-cadherin 2)	1010	CDH12	NM_004061	2.27
cadherin 12, type 2 (N-cadherin 2)	1010	CDH12	NM_004061	-2.075
cadherin 13, H-cadherin (heart)	1012	CDH13	NM_001257	-0.5775
cadherin 15, M-cadherin (myotubule)	1013	CDH15	NM_004933	6.58
cadherin 16, KSP-cadherin	1014	CDH16	NM_004062	4.7
cadherin 17, LI cadherin (liver-intestine)	1015	CDH17	NM_004063	-0.215
cadherin 18, type 2	1016	CDH18	NM_004934	3.2175
cadherin 19, type 2	28513	CDH19	NM_021153	-3.2975
cadherin 2, type 1, N-cadherin (neuronal)	1000	CDH2	NM_001792	0.1075
cadherin 20, type 2	28316	CDH20	NM_031891	-1.2875
cadherin 3, type 1, P-cadherin (placental)	1001	CDH3	NM_001793	0.97
cadherin 4, type 1, R-cadherin (retinal)	1002	CDH4	NM_001794	-0.6175
cadherin 5, type 2, VE-cadherin (vascular epithelium)	1003	CDH5	NM_001795	-2.1875
cadherin 6, type 2, K-cadherin (fetal kidney)	1004	CDH6	NM_004932	-1.3125
cadherin 7, type 2	1005	CDH7	NM_004361	-2.9025
cadherin 8, type 2	1006	CDH8	NM_001796	2.1125
cadherin 9, type 2 (T1-cadherin)	1007	CDH9	NM_016279	-0.745
cadherin-like 22	64405	CDH22	NM_021248	-1.4025
cadherin-like 23	64072	CDH23	NM_022124	-0.4575
cadherin-like 24	64403	CDH24	NM_022478	-1.5875
cadherin-like 26	60437	CDH26	NM_021810	9.575
cadherin, EGF LAG seven-pass G-type receptor 1 (flamingo homolog, Drosophila)	9620	CELSR1	NM_014246	-0.0925
cadherin, EGF LAG seven-pass G-type receptor 2 (flamingo homolog, Drosophila)	1952	CELSR2	NM_001408	-1.4925
cadherin, EGF LAG seven-pass G-type receptor 3 (flamingo homolog, Drosophila)	1951	CELSR3	NM_001407	-1.8225
calbindin 1, 28kDa	793	CALB1	NM_004929	1.64
calbindin 2, 29kDa (calretinin)	794	CALB2	NM_001740	-3.5275
calcineurin B homologous protein 2	63928	CHP2	NM_022097	-0.2825
calcineurin binding protein 1	23523	CABIN1	NM_012295	5.1375
calcitonin gene-related peptide-receptor component protein	27297	RCP9	NM_014478	-2.1425
calcitonin receptor	799	CALCR	NM_001742	1.7475
calcitonin receptor-like	10203	CALCRL	NM_005795	0.7125
calcitonin-related polypeptide beta	797	CALCB	NM_000728	-1.72
calcium activated nucleotidase 1	124583	CANT1	NM_138793	0.36
calcium and integrin binding 1 (calmyrin)	10519	CIB1	NM_006384	-0.1175
calcium and integrin binding family member 2	10518	CIB2	NM_006383	0.805
calcium and integrin binding family member 3	117286	CIB3	NM_054113	-0.7025
calcium and integrin binding family member 4	130106	CIB4	XM_059399	-2.53
calcium binding and coiled-coil domain 1	57658	CALCOCO1	NM_020898	2.1775
calcium binding and coiled-coil domain 2	10241	CALCOCO2	NM_005831	-0.4525
calcium binding atopy-related autoantigen 1	10367	CBARA1	NM_006077	-1.345
calcium binding protein 1	9478	CABP1	NM_004276	-2.145
calcium binding protein 2	51475	CABP2	NM_016366	-0.25
calcium binding protein 39	51719	CAB39	NM_016289	0.5325
calcium binding protein 39-like	81617	CAB39L	NM_030925	-0.09
calcium binding protein 4	57010	CABP4	NM_145200	-0.8725
calcium binding protein 5	56344	CABP5	NM_019855	0.0575
calcium binding protein 7	164633	CABP7	NM_182527	0.7
calcium binding protein P22	11261	CHP	NM_007236	1.5575
calcium binding tyrosine-(Y)-phosphorylation regulated	26256	CABYR	NM_012189	-0.5
calcium channel, voltage-dependent, alpha 2/delta subunit 1	781	CACNA2D1	NM_000722	1.015
calcium channel, voltage-dependent, alpha 2/delta subunit 2	9254	CACNA2D2	NM_006030	0.595
calcium channel, voltage-dependent, alpha 2/delta subunit 3	55799	CACNA2D3	NM_018398	0.475
calcium channel, voltage-dependent, alpha 2/delta subunit 4	93589	CACNA2D4	NM_172364	0.61
calcium channel, voltage-dependent, beta 1 subunit	782	CACNB1	NM_000723	0.315
calcium channel, voltage-dependent, beta 2 subunit	783	CACNB2	NM_000724	0.655
calcium channel, voltage-dependent, beta 3 subunit	784	CACNB3	NM_000725	0.34
calcium channel, voltage-dependent, beta 4 subunit	785	CACNB4	NM_000726	0.835
calcium channel, voltage-dependent, gamma subunit 1	786	CACNG1	NM_000727	-0.01
calcium channel, voltage-dependent, gamma subunit 2	10369	CACNG2	NM_006078	-2.05
calcium channel, voltage-dependent, gamma subunit 3	10368	CACNG3	NM_006539	2.36
calcium channel, voltage-dependent, gamma subunit 4	27092	CACNG4	NM_014405	2.44
calcium channel, voltage-dependent, gamma subunit 5	27091	CACNG5	NM_014404	3.33
calcium channel, voltage-dependent, gamma subunit 6	59285	CACNG6	NM_145814	0.255
calcium channel, voltage-dependent, gamma subunit 7	59284	CACNG7	NM_031896	0.335
calcium channel, voltage-dependent, gamma subunit 8	59283	CACNG8	NM_031895	1.445
calcium channel, voltage-dependent, L type, alpha 1C subunit	775	CACNA1C	NM_000719	-0.14
calcium channel, voltage-dependent, L type, alpha 1D subunit	776	CACNA1D	NM_000720	2.135
calcium channel, voltage-dependent, L type, alpha 1F subunit	778	CACNA1F	NM_005183	-1.185
calcium channel, voltage-dependent, L type, alpha 1S subunit	779	CACNA1S	NM_000069	-1.29
calcium channel, voltage-dependent, N type, alpha 1B subunit	774	CACNA1B	NM_000718	1.185
calcium channel, voltage-dependent, P/Q type, alpha 1A subunit	773	CACNA1A	NM_000068	0
calcium channel, voltage-dependent, R type, alpha 1E subunit	777	CACNA1E	NM_000721	-1.495
calcium channel, voltage-dependent, T type, alpha 1G subunit	8913	CACNA1G	NM_018896	-0.145
calcium channel, voltage-dependent, T type, alpha 1H subunit	8912	CACNA1H	NM_021098	2.05
calcium channel, voltage-dependent, T type, alpha 1I subunit	8911	CACNA1I	NM_021096	0.535
calcium homeostasis endoplasmic reticulum protein	10523	CHERP	NM_006387	4.43
calcium modulating ligand	819	CAMLG	NM_001745	0.5975
calcium regulated heat stable protein 1, 24kDa	23589	CARHSP1	NM_014316	-0.2075
calcium-sensing receptor (hypocalciuric hypercalcemia 1, severe neonatal hyperparathyroidism)	846	CASR	NM_000388	4.9575
calcium/calmodulin-dependent protein kinase I	8536	CAMK1	NM_003656	1.33
calcium/calmodulin-dependent protein kinase ID	57118	CAMK1D	NM_020397	-0.8275
calcium/calmodulin-dependent protein kinase IG	57172	CAMK1G	NM_020439	1.15
calcium/calmodulin-dependent protein kinase II alpha	815	CAMK2A	NM_171825; NM_015981	0.0525
calcium/calmodulin-dependent protein kinase II beta	816	CAMK2B	NM_001220; NM_172084	-4.02
calcium/calmodulin-dependent protein kinase II delta	817	CAMK2D	NM_001221	-0.18
calcium/calmodulin-dependent protein kinase II gamma	818	CAMK2G	NM_001222	1.01
calcium/calmodulin-dependent protein kinase II inhibitor 1	55450	CAMK2N1	NM_018584	1.37
calcium/calmodulin-dependent protein kinase II inhibitor 2	94032	CAMK2N2	NM_033259	3.95
calcium/calmodulin-dependent protein kinase IV	814	CAMK4	NM_001744	-5.5425
calcium/calmodulin-dependent protein kinase kinase 1, alpha	84254	CAMKK1	NM_172207	0.1775
calcium/calmodulin-dependent protein kinase kinase 1, alpha	84254	CAMKK1	NM_172207	-1.13
calcium/calmodulin-dependent protein kinase kinase 2, beta	10645	CAMKK2	NM_172215; NM_006549	0.45
calcium/calmodulin-dependent serine protein kinase (MAGUK family)	8573	CASK	NM_003688	-1.2075
calcyclin binding protein	27101	CACYBP	NM_014412	-0.3075
calcyon neuron-specific vesicular protein	50632	CALY	NM_015722	0.46
calcyphosine	828	CAPS	NM_004058	1.1725
calcyphosine 2	84698	CAPS2	NM_032606	3.25
calcyphosine-like	133690	CAPSL	NM_144647	-0.5675
caldesmon 1	800	CALD1	NM_004342	0.51
calicin	881	CCIN	NM_005893	-0.4325
calmegin	1047	CLGN	NM_004362	-2.01
calmin (calponin-like, transmembrane)	79789	CLMN	NM_024734	0.985
calmodulin 1 (phosphorylase kinase, delta)	801	CALM1	NM_006888	-1.73
calmodulin 2 (phosphorylase kinase, delta)	805	CALM2	NM_001743	0.935
calmodulin 3 (phosphorylase kinase, delta)	808	CALM3	NM_005184	0.385
calmodulin binding transcription activator 1	23261	CAMTA1	XM_042323	0.89
calmodulin binding transcription activator 2	23125	CAMTA2	NM_015099	-2.37
calmodulin regulated spectrin-associated protein 1	157922	CAMSAP1	NM_015447	-0.3925
calmodulin regulated spectrin-associated protein 1-like 1	23271	CAMSAP1L1	NM_203459	2.485
calmodulin-like 3	810	CALML3	NM_005185	-0.775
calmodulin-like 4	91860	CALML4	XM_370870	-1.3925
calmodulin-like 5	51806	CALML5	NM_017422	0.315
calmodulin-like 6	163688	CALML6	NM_138705	0.8125
calneuron 1	83698	CALN1	NM_031468	1.845
calnexin	821	CANX	NM_001746	7.7875
calpain 1, (mu/I) large subunit	823	CAPN1	NM_005186	-0.4225
calpain 11	11131	CAPN11	NM_007058	-2.4975
calpain 12	147968	CAPN12	NM_144691	3.75
calpain 13	92291	CAPN13	NM_144575	-0.3075
calpain 2, (m/II) large subunit	824	CAPN2	NM_001748	1.1525
calpain 3, (p94)	825	CAPN3	NM_000070	-0.5325
calpain 5	726	CAPN5	NM_004055	0.7675
calpain 6	827	CAPN6	NM_014289	2.2925
calpain 7	23473	CAPN7	NM_014296	-1.1775
calpain 9	10753	CAPN9	NM_006615	7.0975
calpain, small subunit 1	826	CAPNS1	NM_001749	-1.1425
calpain, small subunit 2	84290	CAPNS2	NM_032330	2.6725
calpastatin	831	CAST	NM_173061	0.5525
calpastatin	831	CAST	NM_173061	-2.015
calponin 1, basic, smooth muscle	1264	CNN1	NM_001299	-3.065
calponin 2	1265	CNN2	NM_004368	-0.4
calponin 3, acidic	1266	CNN3	NM_001839	-1.07
calreticulin	811	CALR	NM_004343	2.325
calreticulin 3	125972	CALR3	NM_145046	0.4525
calsequestrin 1 (fast-twitch, skeletal muscle)	844	CASQ1	NM_001231	0.4375
calsequestrin 2 (cardiac muscle)	845	CASQ2	NM_001232	0.4475
calsyntenin 1	22883	CLSTN1	NM_014944	-0.43
calsyntenin 2	64084	CLSTN2	NM_022131	-1.31
calsyntenin 3	9746	CLSTN3	NM_014718	-0.615
calumenin	813	CALU	NM_001219	1.0925
CaM kinase-like vesicle-associated	79012	CAMKV	NM_024046	-0.455
cAMP responsive element binding protein 1	1385	CREB1	NM_134442	-0.215
cAMP responsive element binding protein 3	10488	CREB3	NM_006368	5.0125
cAMP responsive element binding protein 3-like 1	90993	CREB3L1	NM_052854	2.3075
cAMP responsive element binding protein 3-like 2	64764	CREB3L2	NM_194071	-1.2125
cAMP responsive element binding protein 3-like 3	84699	CREB3L3	NM_032607	-2.0725
cAMP responsive element binding protein 3-like 4	148327	CREB3L4	NM_130898	-2.2625
cAMP responsive element binding protein 5	9586	CREB5	NM_004904	1.185
cAMP responsive element binding protein-like 1	1388	CREBL1	NM_004381	-2.535
cAMP responsive element binding protein-like 2	1389	CREBL2	NM_001310	6.625
cancer antigen 1	285782	CAGE1	NM_205864	0.9025
cancer susceptibility candidate 1	55259	CASC1	NM_018272	-0.9075
cancer susceptibility candidate 3	22794	CASC3	NM_007359	-1.4025
cancer susceptibility candidate 4	113201	CASC4	NM_138423	0.78
cancer susceptibility candidate 5	57082	CASC5	NM_020380	-2.835
cancer/testis antigen 1A	246100	CTAG1A	NM_139250	-0.3625
cancer/testis antigen 1A	246100	CTAG1A	NM_139250	-0.98
cancer/testis antigen 2	30848	CTAG2	NM_020994	-0.51
cancer/testis CT47 family, member 11	255313	RP6-166C19.11	NM_173571	-0.8475
candidate tumor suppressor in ovarian cancer 2	124641	OVCA2	NM_080822	-2.2
cannabinoid receptor 1 (brain)	1268	CNR1	NM_016083	-0.4175
cannabinoid receptor 2 (macrophage)	1269	CNR2	NM_001841	1.9775
cannabinoid receptor interacting protein 1	25927	CNRIP1	NM_015463	-0.115
canopy 2 homolog (zebrafish)	10330	CNPY2	NM_014255	-1.1575
canopy 3 homolog (zebrafish)	10695	CNPY3	NM_006586	0.515
canopy 4 homolog (zebrafish)	245812	CNPY4	NM_152755	0.215
CAP-GLY domain containing linker protein 1	6249	CLIP1	NM_002956	-1.0125
CAP-GLY domain containing linker protein 2	7461	CLIP2	NM_003388	0.945
CAP-GLY domain containing linker protein 3	25999	CLIP3	NM_015526	1.725
CAP-GLY domain containing linker protein family, member 4	79745	CLIP4	NM_024692	-1.875
CAP, adenylate cyclase-associated protein 1 (yeast)	10487	CAP1	NM_006367	-2.6
CAP, adenylate cyclase-associated protein, 2 (yeast)	10486	CAP2	NM_006366	1.4075
capicua homolog (Drosophila)	23152	CIC	NM_015125	-1
capping protein (actin filament) muscle Z-line, alpha 1	829	CAPZA1	NM_006135	1.4825
capping protein (actin filament) muscle Z-line, alpha 2	830	CAPZA2	NM_006136	2.13
capping protein (actin filament) muscle Z-line, alpha 3	93661	CAPZA3	NM_033328	0.855
capping protein (actin filament) muscle Z-line, beta	832	CAPZB	NM_004930	3.2175
capping protein (actin filament), gelsolin-like	822	CAPG	NM_001747	0.4475
cappuccino homolog (mouse)	55330	CNO	NM_018366	0.91
caprin family member 2	65981	CAPRIN2	NM_032156	1.8975
carbamoyl-phosphate synthetase 1, mitochondrial	1373	CPS1	NM_001875	-1.56
carbamoyl-phosphate synthetase 2, aspartate transcarbamylase, and dihydroorotase	790	CAD	NM_004341	-0.885
carbohydrate (chondroitin 4) sulfotransferase 11	50515	CHST11	NM_018413	-0.285
carbohydrate (chondroitin 4) sulfotransferase 12	55501	CHST12	NM_018641	-3.6725
carbohydrate (chondroitin 4) sulfotransferase 13	166012	CHST13	NM_152889	1.8775
carbohydrate (chondroitin 6) sulfotransferase 3	9469	CHST3	NM_004273	-0.55
carbohydrate (keratan sulfate Gal-6) sulfotransferase 1	8534	CHST1	NM_003654	-0.29
carbohydrate (N-acetylgalactosamine 4-0) sulfotransferase 14	113189	CHST14	NM_130468	0.635
carbohydrate (N-acetylgalactosamine 4-0) sulfotransferase 8	64377	CHST8	NM_022467	-1.3925
carbohydrate (N-acetylgalactosamine 4-0) sulfotransferase 9	83539	CHST9	NM_031422	-0.61
carbohydrate (N-acetylglucosamine 6-O) sulfotransferase 4	10164	CHST4	NM_005769	-1.27
carbohydrate (N-acetylglucosamine 6-O) sulfotransferase 5	23563	CHST5	NM_012126	0.985
carbohydrate (N-acetylglucosamine 6-O) sulfotransferase 6	4166	CHST6	NM_021615	-1.4575
carbohydrate (N-acetylglucosamine 6-O) sulfotransferase 7	56548	CHST7	NM_019886	-1.535
carbohydrate (N-acetylglucosamine-6-O) sulfotransferase 2	9435	CHST2	NM_004267	-0.835
carbohydrate sulfotransferase 10	9486	CHST10	NM_004854	-1.74
carbonic anhydrase I	759	CA1	NM_001738	7.1225
carbonic anhydrase II	760	CA2	NM_000067	-0.825
carbonic anhydrase III, muscle specific	761	CA3	NM_005181	2.13
carbonic anhydrase IV	762	CA4	NM_000717	1.48
carbonic anhydrase IX	768	CA9	NM_001216	-1.265
carbonic anhydrase VA, mitochondrial	763	CA5A	NM_001739	8.68
carbonic anhydrase VB, mitochondrial	11238	CA5B	NM_007220	-0.62
carbonic anhydrase VI	765	CA6	NM_001215	-2.1075
carbonic anhydrase VII	766	CA7	NM_005182	1.21
carbonic anhydrase VIII	767	CA8	NM_004056	4.765
carbonic anhydrase X	56934	CA10	NM_020178	-0.035
carbonic anhydrase XI	770	CA11	NM_001217	1.805
carbonic anhydrase XII	771	CA12	NM_001218	-2.27
carbonic anhydrase XIII	377677	CA13	NM_198584	-1.87
carbonic anhydrase XIV	23632	CA14	NM_012113	-0.615
carbonyl reductase 1	873	CBR1	NM_001757	2.8375
carbonyl reductase 3	874	CBR3	NM_001236	0.6
carbonyl reductase 4	84869	CBR4	NM_032783	-1.1625
carboxyl ester lipase (bile salt-stimulated lipase)	1056	CEL	NM_001807	1.015
carboxylesterase 1 (monocyte/macrophage serine esterase 1)	1066	CES1	NM_001266	-0.24
carboxylesterase 2 (intestine, liver)	8824	CES2	NM_003869	0.37
carboxylesterase 7	221223	CES7	NM_145024	0.675
carboxymethylenebutenolidase homolog (Pseudomonas)	134147	CMBL	NM_138809	0.57
carboxypeptidase A1 (pancreatic)	1357	CPA1	NM_001868	0.1975
carboxypeptidase A2 (pancreatic)	1358	CPA2	NM_001869	-1.6075
carboxypeptidase A3 (mast cell)	1359	CPA3	NM_001870	-0.0275
carboxypeptidase A4	51200	CPA4	NM_016352	7.8125
carboxypeptidase A5	93979	CPA5	NM_080385	-0.6475
carboxypeptidase A6	57094	CPA6	NM_020361	6.9025
carboxypeptidase B1 (tissue)	1360	CPB1	NM_001871	-1.5525
carboxypeptidase B2 (plasma)	1361	CPB2	NM_001872	0.2025
carboxypeptidase D	1362	CPD	NM_001304	1.8525
carboxypeptidase E	1363	CPE	NM_001873	1.9275
carboxypeptidase M	1368	CPM	NM_001874	-1.0375
carboxypeptidase N, polypeptide 1	1369	CPN1	NM_001308	2.9925
carboxypeptidase N, polypeptide 2	1370	CPN2	J05158	2.7375
carboxypeptidase O	130749	CPO	NM_173077	2.4975
carboxypeptidase X (M14 family), member 1	56265	CPXM1	NM_019609	-1.0875
carboxypeptidase X (M14 family), member 2	119587	CPXM2	NM_198148	2.0925
carboxypeptidase Z	8532	CPZ	NM_003652	2.9575
carboxypeptidase, vitellogenic-like	54504	CPVL	NM_019029	1.2525
carcinoembryonic antigen-related cell adhesion molecule 1 (biliary glycoprotein)	634	CEACAM1	NM_001712	-3.0525
carcinoembryonic antigen-related cell adhesion molecule 16	388551	CEACAM16	XM_371177	6.06
carcinoembryonic antigen-related cell adhesion molecule 19	56971	CEACAM19	NM_020219	0.9925
carcinoembryonic antigen-related cell adhesion molecule 21	90273	CEACAM21	NM_033543	-1.1275
carcinoembryonic antigen-related cell adhesion molecule 3	1084	CEACAM3	NM_001815	3.7125
carcinoembryonic antigen-related cell adhesion molecule 4	1089	CEACAM4	NM_001817	0.0625
carcinoembryonic antigen-related cell adhesion molecule 5	1048	CEACAM5	NM_004363	-1.0025
carcinoembryonic antigen-related cell adhesion molecule 6 (non-specific cross reacting antigen)	4680	CEACAM6	NM_002483	-0.725
carcinoembryonic antigen-related cell adhesion molecule 7	1087	CEACAM7	NM_006890	6.12
carcinoembryonic antigen-related cell adhesion molecule 8	1088	CEACAM8	NM_001816	1.035
cardiolipin synthase 1	54675	CRLS1	NM_019095	-0.36
cardiomyopathy associated 5	202333	CMYA5	NM_153610	1.3675
cardiotrophin 1	1489	CTF1	NM_001330	2.26
carnitine acetyltransferase	1384	CRAT	NM_000755	2.655
carnitine O-octanoyltransferase	54677	CROT	NM_021151	0.725
carnitine palmitoyltransferase 1A (liver)	1374	CPT1A	NM_001876	0.4275
carnitine palmitoyltransferase 1B (muscle)	1375	CPT1B	NM_004377	0.78
carnitine palmitoyltransferase 1C	126129	CPT1C	NM_152359	-0.675
carnitine palmitoyltransferase II	1376	CPT2	NM_000098	-0.56
carnosine dipeptidase 1 (metallopeptidase M20 family)	84735	CNDP1	NM_032649	-1.3825
CART prepropeptide	9607	CARTPT	NM_004291	-2.355
cartilage acidic protein 1	55118	CRTAC1	NM_018058	-0.505
cartilage associated protein	10491	CRTAP	NM_006371	-0.4025
cartilage intermediate layer protein 2	148113	CILP2	NM_153221	-0.92
cartilage intermediate layer protein, nucleotide pyrophosphohydrolase	8483	CILP	NM_003613	-0.1
cartilage oligomeric matrix protein	1311	COMP	NM_000095	-1.085
Cas-Br-M (murine) ecotropic retroviral transforming sequence	867	CBL	NM_005188	-0.8975
Cas-Br-M (murine) ecotropic retroviral transforming sequence b	868	CBLB	NM_170662	5.1075
Cas-Br-M (murine) ecotropic retroviral transforming sequence c	23624	CBLC	NM_012116	-1.0675
Cas-Br-M (murine) ecotropic retroviral transforming sequence-like 1	79872	CBLL1	NM_024814	1.0325
CAS1 domain containing 1	64921	CASD1	NM_022900	-0.04
casein alpha s1	1446	CSN1S1	NM_001890	1.63
casein beta	1447	CSN2	NM_001891	-1.055
casein kappa	1448	CSN3	NM_005212	-0.5375
casein kinase 1, alpha 1	1452	CSNK1A1	NM_001892	-0.0575
casein kinase 1, alpha 1-like	122011	CSNK1A1L	NM_145203	1.7675
casein kinase 1, delta	1453	CSNK1D	NM_001893	-2.4125
casein kinase 1, epsilon	1454	CSNK1E	NM_001894	-1.225
casein kinase 1, gamma 1	53944	CSNK1G1	NM_022048	1.455
casein kinase 1, gamma 2	1455	CSNK1G2	NM_001319	-1.775
casein kinase 1, gamma 3	1456	CSNK1G3	NM_004384; NM_001044722; NM_001031812	1.885
casein kinase 2, alpha 1 polypeptide	1457	CSNK2A1	NM_001895; NM_177560	-1.3275
casein kinase 2, alpha prime polypeptide	1459	CSNK2A2	NM_001896	-1.2425
casein kinase 2, beta polypeptide	1460	CSNK2B	NM_001320	-0.7025
CASK interacting protein 1	57524	CASKIN1	NM_020764	-0.8225
CASK interacting protein 2	57513	CASKIN2	NM_020753	2.4775
CASP2 and RIPK1 domain containing adaptor with death domain	8738	CRADD	NM_003805	-0.85
CASP8 and FADD-like apoptosis regulator	8837	CFLAR	NM_003879	0.8625
caspase 1, apoptosis-related cysteine peptidase (interleukin 1, beta, convertase)	834	CASP1	NM_001223	-0.0375
caspase 10, apoptosis-related cysteine peptidase	843	CASP10	NM_001230	0.0475
caspase 14, apoptosis-related cysteine peptidase	23581	CASP14	NM_012114	-1.6925
caspase 2, apoptosis-related cysteine peptidase (neural precursor cell expressed, developmentally down-regulated 2)	835	CASP2	NM_001224	0.3425
caspase 3, apoptosis-related cysteine peptidase	836	CASP3	NM_004346	1.7375
caspase 4, apoptosis-related cysteine peptidase	837	CASP4	NM_001225	0.7275
caspase 5, apoptosis-related cysteine peptidase	838	CASP5	NM_004347	0.8175
caspase 6, apoptosis-related cysteine peptidase	839	CASP6	NM_001226	0.3425
caspase 7, apoptosis-related cysteine peptidase	840	CASP7	NM_001227	1.3225
caspase 8 associated protein 2	9994	CASP8AP2	NM_012115	-4.81
caspase 8, apoptosis-related cysteine peptidase	841	CASP8	NM_001228	-0.3175
caspase 9, apoptosis-related cysteine peptidase	842	CASP9	NM_001229	4.1425
caspase recruitment domain family, member 10	29775	CARD10	NM_014550	-1.02
caspase recruitment domain family, member 11	84433	CARD11	NM_032415	1.445
caspase recruitment domain family, member 14	79092	CARD14	NM_024110	-1.3325
caspase recruitment domain family, member 6	84674	CARD6	NM_032587	0.74
caspase recruitment domain family, member 8	22900	CARD8	NM_014959	-0.6675
caspase recruitment domain family, member 9	64170	CARD9	NM_022352	-3.65
caspase-1 dominant-negative inhibitor pseudo-ICE	114769	COP1	NM_052889	-1.0475
castor zinc finger 1	54897	CASZ1	NM_017766	1.3425
cat eye syndrome chromosome region, candidate 1	51816	CECR1	NM_017424	1.43
cat eye syndrome chromosome region, candidate 5	27440	CECR5	NM_017829	2.0575
cat eye syndrome chromosome region, candidate 6	27439	CECR6	NM_031890	-0.8125
catalase	847	CAT	NM_001752	-0.59
catechol-O-methyltransferase	1312	COMT	NM_000754	-1.24
catechol-O-methyltransferase domain containing 1	118881	COMTD1	NM_144589	1.025
catenin (cadherin-associated protein), alpha 1, 102kDa	1495	CTNNA1	NM_001903	0.3775
catenin (cadherin-associated protein), alpha 2	1496	CTNNA2	NM_004389	-2.0325
catenin (cadherin-associated protein), alpha 3	29119	CTNNA3	NM_013266	0.245
catenin (cadherin-associated protein), alpha-like 1	8727	CTNNAL1	NM_003798	-0.205
catenin (cadherin-associated protein), beta 1, 88kDa	1499	CTNNB1	NM_001904	6.0125
catenin (cadherin-associated protein), delta 1	1500	CTNND1	NM_001331	2.4775
catenin (cadherin-associated protein), delta 2 (neural plakophilin-related arm-repeat protein)	1501	CTNND2	NM_001332	0.2625
catenin, beta interacting protein 1	56998	CTNNBIP1	NM_020248	2.38
catenin, beta like 1	56259	CTNNBL1	NM_030877	-0.21
cathelicidin antimicrobial peptide	820	CAMP	NM_004345	0.325
cathepsin A	5476	CTSA	NM_000308	-1.3275
cathepsin B	1508	CTSB	NM_001908	3.8825
cathepsin C	1075	CTSC	NM_001814	8.5625
cathepsin D	1509	CTSD	NM_001909	-1.1725
cathepsin E	1510	CTSE	NM_001910	4.2925
cathepsin F	8722	CTSF	NM_003793	0.8675
cathepsin G	1511	CTSG	NM_001911	-1.2725
cathepsin H	1512	CTSH	NM_004390	0.6475
cathepsin K	1513	CTSK	NM_000396	1.3675
cathepsin L family member 3	392360	CTSL3	XM_373303	-0.155
cathepsin L1	1514	CTSL1	NM_001912	-2.2975
cathepsin L2	1515	CTSL2	NM_001333	0.8175
cathepsin O	1519	CTSO	NM_001334	-0.4025
cathepsin S	1520	CTSS	NM_004079	-0.3325
cathepsin W	1521	CTSW	NM_001335	2.6225
cathepsin Z	1522	CTSZ	NM_001336	-1.2825
cation channel, sperm associated 1	117144	CATSPER1	NM_053054	2.615
cation channel, sperm associated 2	117155	CATSPER2	NM_054020	-1.62
cation channel, sperm associated 3	347732	CATSPER3	NM_178019	3.56
cation channel, sperm associated 4	378807	CATSPER4	XM_371237	2.385
cation channel, sperm-associated, beta	79820	CATSPERB	NM_024764	-1.46
caudal type homeobox 1	1044	CDX1	NM_001804	0.395
caudal type homeobox 2	1045	CDX2	NM_001265	-0.66
caudal type homeobox 4	1046	CDX4	NM_005193	1.2025
caveolin 1, caveolae protein, 22kDa	857	CAV1	NM_001753	-0.18
caveolin 2	858	CAV2	NM_001233	1.7125
caveolin 3	859	CAV3	NM_001234	-1.315
CBF1 interacting corepressor	9541	CIR	NM_004882	-2.2225
Cbp/p300-interacting transactivator, with Glu/Asp-rich carboxy-terminal domain, 1	4435	CITED1	NM_004143	-0.4525
Cbp/p300-interacting transactivator, with Glu/Asp-rich carboxy-terminal domain, 2	10370	CITED2	NM_006079	-1.08
Cbp/p300-interacting transactivator, with Glu/Asp-rich carboxy-terminal domain, 4	163732	CITED4	NM_133467	5.0775
CCAAT/enhancer binding protein (C/EBP), alpha	1050	CEBPA	NM_004364	-1.565
CCAAT/enhancer binding protein (C/EBP), beta	1051	CEBPB	NM_005194	-0.76
CCAAT/enhancer binding protein (C/EBP), delta	1052	CEBPD	NM_005195	-1.6175
CCAAT/enhancer binding protein (C/EBP), epsilon	1053	CEBPE	NM_001805	7.69
CCAAT/enhancer binding protein (C/EBP), gamma	1054	CEBPG	NM_001806	-1.645
CCCTC-binding factor (zinc finger protein)	10664	CTCF	NM_006565	-0.565
CCCTC-binding factor (zinc finger protein)-like	140690	CTCFL	NM_080618	-0.2075
CCHC-type zinc finger, nucleic acid binding protein	7555	CNBP	NM_003418	-1.87
CCR4 carbon catabolite repression 4-like (S. cerevisiae)	25819	CCRN4L	NM_012118	-3.625
CCR4-NOT transcription complex, subunit 1	23019	CNOT1	NM_016284	-1.36
CCR4-NOT transcription complex, subunit 10	25904	CNOT10	NM_015442	1.9
CCR4-NOT transcription complex, subunit 2	4848	CNOT2	NM_014515	-2.67
CCR4-NOT transcription complex, subunit 3	4849	CNOT3	NM_014516	-1.0425
CCR4-NOT transcription complex, subunit 4	4850	CNOT4	NM_013316	0.5225
CCR4-NOT transcription complex, subunit 6	57472	CNOT6	NM_015455	2.0925
CCR4-NOT transcription complex, subunit 6-like	246175	CNOT6L	NM_144571	-1.0075
CCR4-NOT transcription complex, subunit 7	29883	CNOT7	NM_013354	-3.2625
CCR4-NOT transcription complex, subunit 8	9337	CNOT8	NM_004779	0.98
CD109 molecule	135228	CD109	NM_133493	-0.7325
CD14 molecule	929	CD14	NM_000591	-1.56
CD151 molecule (Raph blood group)	977	CD151	NM_004357	-1.0925
CD160 molecule	11126	CD160	NM_007053	0.505
CD163 molecule	9332	CD163	NM_004244	-1.165
CD163 molecule-like 1	283316	CD163L1	NM_174941	-0.7875
CD164 molecule, sialomucin	8763	CD164	NM_006016	0.53
CD164 sialomucin-like 2	388611	CD164L2	NM_207397	-0.015
CD177 molecule	57126	CD177	NM_020406	0.5325
CD180 molecule	4064	CD180	NM_005582	9.1375
CD180 molecule	4064	CD180	NM_005582	-0.5375
CD19 molecule	930	CD19	NM_001770	-1.705
CD1a molecule	909	CD1A	NM_001763	1.3225
CD1b molecule	910	CD1B	NM_001764	9.36
CD1c molecule	911	CD1C	NM_001765	-1.25
CD1d molecule	912	CD1D	NM_001766	-1
CD1e molecule	913	CD1E	NM_030893	1.175
CD2 (cytoplasmic tail) binding protein 2	10421	CD2BP2	NM_006110	2.075
CD2 molecule	914	CD2	NM_001767	6.1425
CD2-associated protein	23607	CD2AP	NM_012120	2.3275
CD200 molecule	4345	CD200	NM_005944	5.82
CD200 receptor 1	131450	CD200R1	NM_138806	-1.3175
[truncated: 16,102 more rows]

## Sheet: Subtraction EICs - Parental 
Gene Name	Entrez Gene ID	Entrez Gene Symbol	Genbank Accession Numbers	EICs MI - Parental MI
chondroitin sulfate N-acetylgalactosaminyltransferase 1	55790	CSGALNACT1	NM_018371	29.4075
kinesin family member 15	56992	KIF15	NM_020242	24.8075
integrin, alpha 7	3679	ITGA7	NM_002206	21.9875
F-box and WD repeat domain containing 5	54461	FBXW5	NM_178225	19.7557
FAST kinase domains 1	79675	FASTKD1	NM_024622	19.6195
DNA (cytosine-5-)-methyltransferase 3 beta	1789	DNMT3B	NM_006892	19.425
protocadherin 11 Y-linked	83259	PCDH11Y	NM_032971	19.35
translocase of outer mitochondrial membrane 22 homolog (yeast)	56993	TOMM22	NM_020243	19.335
regulator of G-protein signaling 13	6003	RGS13	NM_002927	19.09
kinesin family member 18B	146909	KIF18B	XM_085634	18.7347
interferon stimulated exonuclease gene 20kDa	3669	ISG20	NM_002201	18.3475
leucine rich repeat containing 40	55631	LRRC40	NM_017768	18.1812
insulin-like growth factor binding protein 2, 36kDa	3485	IGFBP2	NM_000597	18.045
ubiquitin protein ligase E3 component n-recognin 5	51366	UBR5	NM_015902	18.0297
endonuclease G-like 1	9941	ENDOGL1	NM_005107	17.6125
ring finger protein 26	79102	RNF26	NM_032015	17.5467
ligand of numb-protein X 2	222484	LNX2	NM_153371	17.3383
polymerase (DNA directed), beta	5423	POLB	NM_002690	16.9625
transmembrane protein 59-like	25789	TMEM59L	NM_012109	16.9615
chromosome 14 open reading frame 178	283579	C14orf178	NM_174943	16.791
family with sequence similarity 100, member A	124402	FAM100A	NM_145253	16.5072
fer-1-like 5 (C. elegans)	90342	FER1L5	XM_031009	15.9457
cholinergic receptor, nicotinic, alpha 6	8973	CHRNA6	NM_004198	15.8925
gap junction protein, alpha 8, 50kDa	2703	GJA8	NM_005267	15.7825
similar to RIKEN cDNA 4632412N22 gene	165186	LOC165186	NM_199280	15.5142
Not present	401665	OR51T1	NM_001004759	15.4257
prolactin releasing hormone	51052	PRLH	NM_015893	15.2828
cerebellin 4 precursor	140689	CBLN4	NM_080617	15.2147
cytidine monophosphate (UMP-CMP) kinase 1, cytosolic	51727	CMPK1	NM_016308	14.9875
GINS complex subunit 3 (Psf3 homolog)	64785	GINS3	NM_022770	14.8623
aristaless-like homeobox 3	257	ALX3	NM_006492	14.7175
nuclear factor (erythroid-derived 2)-like 2	4780	NFE2L2	NM_006164	14.6875
lactate dehydrogenase C	3948	LDHC	NM_002301	14.6325
ets variant gene 4 (E1A enhancer binding protein, E1AF)	2118	ETV4	NM_001986	14.43
colony stimulating factor 2 receptor, beta, low-affinity (granulocyte-macrophage)	1439	CSF2RB	NM_000395	14.4225
peroxiredoxin 3	10935	PRDX3	NM_006793	14.345
expressed in prostate and testis	160065	PATE	NM_138294	14.335
dynamin 2	1785	DNM2	NM_004945	14.17
alpha-1-B glycoprotein	1	A1BG	NM_130786	14.1343
chromosome 11 open reading frame 75	56935	C11orf75	NM_020179	14.0605
myeloid/lymphoid or mixed-lineage leukemia (trithorax homolog, Drosophila); translocated to, 6	4302	MLLT6	NM_005937	13.8963
receptor (chemosensory) transporter protein 2	344892	RTP2	XM_293633	13.835
TBC1 domain family, member 2B	23102	TBC1D2B	NM_015079	13.8155
G protein-coupled receptor 17	2840	GPR17	NM_005291	13.615
tissue specific transplantation antigen P35B	7264	TSTA3	NM_003313	13.5475
matrix metallopeptidase 2 (gelatinase A, 72kDa gelatinase, 72kDa type IV collagenase)	4313	MMP2	NM_004530	13.501
7-dehydrocholesterol reductase	1717	DHCR7	NM_001360	13.43
homeobox A9	3205	HOXA9	NM_002142	13.4275
low density lipoprotein-related protein 12	29967	LRP12	NM_013437	13.2495
cytochrome P450, family 11, subfamily B, polypeptide 1	1584	CYP11B1	NM_000497	13.1625
alpha-1-B glycoprotein	1	A1BG	NM_130786	13.1532
karyopherin alpha 4 (importin alpha 3)	3840	KPNA4	NM_002268	13.0575
CSE1 chromosome segregation 1-like (yeast)	1434	CSE1L	NM_001316	13.0075
Not present	100038246	TD1	NM_001085398	12.9642
contactin 2 (axonal)	6900	CNTN2	NM_005076	12.9527
interleukin 13	3596	IL13	NM_002188	12.9187
interleukin 1 receptor-like 2	8808	IL1RL2	NM_003854	12.805
kinesin family member 2C	11004	KIF2C	NM_006845	12.6825
adaptor-related protein complex 1, mu 1 subunit	8907	AP1M1	NM_032493	12.6617
tyrosine 3-monooxygenase/tryptophan 5-monooxygenase activation protein, zeta polypeptide	7534	YWHAZ	NM_003406	12.6275
ubiquitin specific peptidase 39	10713	USP39	NM_006590	12.4975
lin-54 homolog (C. elegans)	132660	LIN54	NM_194282	12.4922
phospholipase A2, group IB (pancreas)	5319	PLA2G1B	NM_000928	12.415
chromosome 4 open reading frame 21	55345	C4orf21	NM_018392	12.412
cullin 5	8065	CUL5	NM_003478	12.3975
SET domain containing 6	79918	SETD6	NM_024860	12.3975
chondroitin sulfate N-acetylgalactosaminyltransferase 2	55454	CSGALNACT2	NM_018590	12.3125
transmembrane protein 208	29100	TMEM208	NM_014187	12.265
zinc finger CCCH-type, antiviral 1-like	92092	ZC3HAV1L	NM_080660	12.183
Not present	644997	LOC644997	XM_928065	12.1527
TP53TG3 protein	24150	TP53TG3	NM_015369	12.1445
eukaryotic translation initiation factor 2C, 1	26523	EIF2C1	NM_012199	12.035
peroxiredoxin 6	9588	PRDX6	NM_004905	12.0125
nucleolar protein 11	25926	NOL11	NM_015462	12.0105
ZW10, kinetochore associated, homolog (Drosophila)	9183	ZW10	NM_004724	11.9725
histone deacetylase 5	10014	HDAC5	NM_005474	11.9425
family with sequence similarity 43, member A	131583	FAM43A	NM_153690	11.905
polymerase (RNA) II (DNA directed) polypeptide H	5437	POLR2H	NM_006232	11.8625
cytochrome P450, family 11, subfamily B, polypeptide 2	1585	CYP11B2	NM_000498	11.86
protein tyrosine phosphatase, non-receptor type 6	5777	PTPN6	NM_002831	11.8262
glucosaminyl (N-acetyl) transferase 4, core 2 (beta-1,6-N-acetylglucosaminyltransferase)	51301	GCNT4	NM_016591	11.82
zinc finger protein 3	7551	ZNF3	NM_017715	11.8193
cholinergic receptor, nicotinic, gamma	1146	CHRNG	NM_005199	11.7225
ribosomal protein SA	3921	RPSA	NM_002295	11.717
solute carrier family 22 (organic anion/urate transporter), member 11	55867	SLC22A11	NM_018484	11.65
5', 3'-nucleotidase, cytosolic	30833	NT5C	NM_014595	11.6447
DEAD (Asp-Glu-Ala-Asp) box polypeptide 21	9188	DDX21	NM_004728	11.64
erythrocyte membrane protein band 4.1 like 4A	64097	EPB41L4A	NM_022140	11.611
chromosome 1 open reading frame 156	92342	C1orf156	NM_033418	11.5783
non-SMC condensin I complex, subunit D2	9918	NCAPD2	NM_014865	11.4765
splA/ryanodine receptor domain and SOCS box containing 1	80176	SPSB1	NM_025106	11.4748
Not present	440068	INCA	NM_001007232	11.445
pre-B-cell leukemia homeobox 1	5087	PBX1	NM_002585	11.345
polyamine oxidase (exo-N4-amino)	196743	PAOX	NM_152911	11.225
proteoglycan 3	10394	PRG3	NM_006093	11.143
ubiquitin-conjugating enzyme E2, J2 (UBC6 homolog, yeast)	118424	UBE2J2	NM_058167	11.1098
Rap guanine nucleotide exchange factor (GEF) 1	2889	RAPGEF1	NM_005312	11.105
G protein-coupled receptor 137	56834	GPR137	NM_020155	11.0705
forkhead box G1	2290	FOXG1	NM_005249	11.0675
lin-28 homolog B (C. elegans)	389421	LIN28B	XM_371842	10.984
solute carrier family 38, member 2	54407	SLC38A2	NM_018976	10.935
PLAC8-like 1	153770	PLAC8L1	XM_087761	10.9275
TBC1 domain family, member 8B (with GRAM domain)	54885	TBC1D8B	NM_017752	10.8948
leucine rich repeat containing 45	201255	LRRC45	NM_144999	10.8895
solute carrier family 9 (sodium/hydrogen exchanger), member 5	6553	SLC9A5	NM_004594	10.8725
Sep (O-phosphoserine) tRNA:Sec (selenocysteine) tRNA synthase	51091	SEPSECS	NM_016955	10.8657
protein tyrosine phosphatase, receptor type, f polypeptide (PTPRF), interacting protein (liprin), alpha 3	8541	PPFIA3	NM_003660	10.8487
polymerase (DNA directed), epsilon 3 (p17 subunit)	54107	POLE3	NM_017443	10.7875
zinc finger protein 254	9534	ZNF254	NM_004876	10.731
ankyrin repeat and zinc finger domain containing 1	55139	ANKZF1	NM_018089	10.7155
zinc finger protein 391	346157	ZNF391	XM_294077	10.7005
metallophosphoesterase 1	65258	MPPE1	NM_023075	10.69
cytochrome b-245, beta polypeptide (chronic granulomatous disease)	1536	CYBB	NM_000397	10.66
protein phosphatase 1F (PP2C domain containing)	9647	PPM1F	NM_014634	10.5958
thyroid adenoma associated	63892	THADA	NM_022065	10.5587
thyroid hormone receptor associated protein 3	9967	THRAP3	NM_005119	10.535
myosin IA	4640	MYO1A	NM_005379	10.5325
topoisomerase (DNA) I	7150	TOP1	NM_003286	10.475
heat shock 60kDa protein 1 (chaperonin)	3329	HSPD1	NM_002156	10.455
LYR motif containing 5	144363	LYRM5	NM_001001660	10.4215
zinc finger protein 134	7693	ZNF134	NM_003435	10.405
transmembrane protein 79	84283	TMEM79	NM_032323	10.3473
cadherin-like 26	60437	CDH26	NM_021810	10.331
heterogeneous nuclear ribonucleoprotein L	3191	HNRNPL	NM_001533	10.3147
chromosome 1 open reading frame 80	64853	C1orf80	NM_022831	10.3063
TAF7 RNA polymerase II, TATA box binding protein (TBP)-associated factor, 55kDa	6879	TAF7	NM_005642	10.3025
acid phosphatase 1, soluble	52	ACP1	NM_004300	10.2767
helicase (DNA) B	92797	HELB	NM_033647	10.27
ribosomal protein S6	6194	RPS6	NM_001010	10.265
heparan sulfate (glucosamine) 3-O-sulfotransferase 3B1	9953	HS3ST3B1	NM_006041	10.24
zinc finger protein 550	162972	ZNF550	NM_153231	10.23
cytochrome b, ascorbate dependent 3	220002	CYBASC3	NM_153611	10.1997
chromosome 19 open reading frame 25	148223	C19orf25	NM_152482	10.179
WD repeat domain 92	116143	WDR92	NM_138458	10.175
jumonji domain containing 6	23210	JMJD6	NM_015167	10.14
chromosome 13 open reading frame 34	79866	C13orf34	NM_024808	10.1378
B-cell CLL/lymphoma 6, member B (zinc finger protein)	255877	BCL6B	NM_181844	10.115
chromosome 1 open reading frame 176	64789	C1orf176	NM_022774	10.0598
Not present	441581	LOC441581	NM_001080998	10.0252
transcription elongation factor B (SIII), polypeptide 1 (15kDa, elongin C)	6921	TCEB1	NM_005648	9.9875
Not present	390077	OR52N2	NM_001005174	9.979
chemokine (C-C motif) receptor 4	1233	CCR4	NM_005508	9.91
phospholipase A2 receptor 1, 180kDa	22925	PLA2R1	NM_007366	9.8875
family with sequence similarity 105, member A	54491	FAM105A	NM_019018	9.86325
coiled-coil domain containing 52	152185	CCDC52	NM_144718	9.8425
protein tyrosine phosphatase, receptor type, J	5795	PTPRJ	NM_002843	9.81225
FLJ44815 protein	400591	FLJ44815	NM_207454	9.805
NDC80 homolog, kinetochore complex component (S. cerevisiae)	10403	NDC80	NM_006101	9.7875
ubiquitin specific peptidase 3	9960	USP3	NM_006537	9.7425
cirrhosis, autosomal recessive 1A (cirhin)	84916	CIRH1A	NM_032830	9.73775
Not present	387263	C6orf120	NM_001029863	9.705
CXXC finger 4	80319	CXXC4	NM_025212	9.69775
aurora kinase A	6790	AURKA	NM_198437; NM_003600	9.6975
piwi-like 2 (Drosophila)	55124	PIWIL2	NM_018068	9.6975
Fanconi anemia, complementation group E	2178	FANCE	NM_021922	9.67
Not present	390155	OR5T1	NM_001004745	9.67
tryptophanyl-tRNA synthetase	7453	WARS	NM_004184	9.63
Kruppel-like factor 9	687	KLF9	NM_001206	9.6275
cyclin T1	904	CCNT1	NM_001240	9.6275
feline leukemia virus subgroup C cellular receptor family, member 2	55640	FLVCR2	NM_017791	9.6155
WAP four-disulfide core domain 10B	280664	WFDC10B	NM_172131	9.615
isoamyl acetate-hydrolyzing esterase 1 homolog (S. cerevisiae)	285148	IAH1	XM_209490	9.6065
chromosome 1 open reading frame 66	51093	C1orf66	NM_015997	9.58525
UHRF1 (ICBP90) binding protein 1	54887	UHRF1BP1	NM_017754	9.58
family with sequence similarity 133, member A	286499	FAM133A	NM_173698	9.53175
solute carrier family 16, member 11 (monocarboxylic acid transporter 11)	162515	SLC16A11	NM_153357	9.4925
SFT2 domain containing 2	375035	SFT2D2	NM_199344	9.43575
leukotriene B4 receptor 2	56413	LTB4R2	NM_019839	9.425
germ cell-less homolog 1 (Drosophila)	64395	GMCL1	NM_178439	9.3945
CD180 molecule	4064	CD180	NM_005582	9.3335
keratin associated protein 10-10	353333	KRTAP10-10	NM_181688	9.325
ubiquitin-conjugating enzyme E2F (putative)	140739	UBE2F	NM_080678	9.27575
transmembrane protein 60	85025	TMEM60	NM_032936	9.241
Notch homolog 3 (Drosophila)	4854	NOTCH3	NM_000435	9.2325
carbonic anhydrase VA, mitochondrial	763	CA5A	NM_001739	9.2225
chromosome 13 open reading frame 15	28984	C13orf15	NM_014059	9.21775
hypoxia-inducible factor 1, alpha subunit inhibitor	55662	HIF1AN	NM_017902	9.21
kallikrein-related peptidase 2	3817	KLK2	NM_005551	9.1945
pogo transposable element with ZNF domain	23126	POGZ	NM_015100	9.1725
leukocyte immunoglobulin-like receptor, subfamily A (with TM domain), member 2	11027	LILRA2	NM_006866	9.15125
ring finger protein 19A	25897	RNF19A	NM_015435	9.13775
ficolin (collagen/fibrinogen domain containing) 3 (Hakata antigen)	8547	FCN3	NM_003665	9.10275
golgi autoantigen, golgin subfamily a, 8A	23015	GOLGA8A	NM_015003	9.0965
T-cell lymphoma invasion and metastasis 2	26230	TIAM2	AF120323	9.09
WAP, follistatin/kazal, immunoglobulin, kunitz and netrin domain containing 1	117166	WFIKKN1	NM_053284	9.08775
actinin, alpha 2	88	ACTN2	NM_001103	9.0775
receptor accessory protein 2	51308	REEP2	NM_016606	9.072
ring finger protein 130	55819	RNF130	NM_018434	9.051
mitogen-activated protein kinase 8 interacting protein 1	9479	MAPK8IP1	NM_005456	9.01875
splA/ryanodine receptor domain and SOCS box containing 4	92369	SPSB4	NM_080862	8.96825
purple acid phosphatase long form	390928	FLJ16165	XM_372727	8.9625
phosphatidic acid phosphatase type 2 domain containing 1B	84513	PPAPDC1B	NM_032483	8.96
potassium channel tetramerisation domain containing 3	51133	KCTD3	NM_016121	8.9525
nuclear factor of kappa light polypeptide gene enhancer in B-cells inhibitor-like 2	4796	NFKBIL2	NM_013432	8.95
monocyte to macrophage differentiation-associated 2	221938	MMD2	NM_198403	8.8835
UTP6, small subunit (SSU) processome component, homolog (yeast)	55813	UTP6	NM_018428	8.8815
neuropeptide Y receptor Y1	4886	NPY1R	NM_000909	8.855
matrix metallopeptidase 13 (collagenase 3)	4322	MMP13	NM_002427	8.854
chromosome 1 open reading frame 31	388753	C1orf31	XM_371350	8.84675
NudC domain containing 2	134492	NUDCD2	NM_145266	8.8065
deoxyguanosine kinase	1716	DGUOK	NM_001929; NM_080918	8.7475
chromosome 4 open reading frame 33	132321	C4orf33	NM_173487	8.729
synaptic Ras GTPase activating protein 1 homolog (rat)	8831	SYNGAP1	NM_006772	8.7025
glutamate receptor, metabotropic 3	2913	GRM3	NM_000840	8.7
zinc finger protein 219	51222	ZNF219	NM_016423	8.6825
zinc finger protein 773	374928	ZNF773	NM_198542	8.67125
KIAA1219	57148	KIAA1219	NM_020336	8.65675
neuropeptide Y receptor Y2	4887	NPY2R	NM_000910	8.655
gap junction protein, gamma 1, 45kDa	10052	GJC1	NM_005497	8.65
pelota homolog (Drosophila)	53918	PELO	NM_015946	8.635
heat shock 70kDa protein 8	3312	HSPA8	NM_006597	8.6325
ribonuclease, RNase A family, 3 (eosinophil cationic protein)	6037	RNASE3	NM_002935	8.625
tachykinin receptor 2	6865	TACR2	NM_001057	8.625
cofilin 2 (muscle)	1073	CFL2	NM_021914	8.62125
taste receptor, type 2, member 4	50832	TAS2R4	NM_016944	8.61
purinergic receptor P2Y, G-protein coupled, 14	9934	P2RY14	NM_014879	8.585
bone morphogenetic protein 1	649	BMP1	NM_001199	8.579
ring finger protein 31	55072	RNF31	NM_017999	8.57775
family with sequence similarity 24, member B	196792	FAM24B	NM_152644	8.575
TAF7-like RNA polymerase II, TATA box binding protein (TBP)-associated factor, 50kDa	54457	TAF7L	NM_024885	8.5475
solute carrier family 39 (zinc transporter), member 1	27173	SLC39A1	NM_014437	8.5325
transcription elongation factor B (SIII), polypeptide 3 (110kDa, elongin A)	6924	TCEB3	NM_003198	8.515
ovostatin 2	144203	OVOS2	NM_173498	8.5065
UDP glucuronosyltransferase 1 family, polypeptide A5	54579	UGT1A5	NM_019078	8.49
zinc finger, AN1-type domain 5	7763	ZFAND5	NM_006007	8.46925
torsin A interacting protein 1	26092	TOR1AIP1	NM_015602	8.4595
solute carrier family 12 (sodium/chloride transporters), member 3	6559	SLC12A3	NM_000339	8.455
amyloid beta (A4) precursor-like protein 2	334	APLP2	NM_001642	8.42
chromosome 1 open reading frame 162	128346	C1orf162	NM_174896	8.41425
exoribonuclease 1	90459	ERI1	NM_153332	8.4
makorin, ring finger protein, 2	23609	MKRN2	NM_014160	8.39475
sorting nexin 12	29934	SNX12	NM_013346	8.36675
ralA binding protein 1	10928	RALBP1	NM_006788	8.3425
keratin associated protein 2-4	85294	KRTAP2-4	NM_033184	8.32625
X-prolyl aminopeptidase (aminopeptidase P) 3, putative	63929	XPNPEP3	NM_022098	8.322
cytochrome c-1	1537	CYC1	NM_001916	8.3175
tocopherol (alpha) transfer protein	7274	TTPA	NM_000370	8.315
excision repair cross-complementing rodent repair deficiency, complementation group 1 (includes overlapping antisense sequence)	2067	ERCC1	NM_001983	8.3
CCAAT/enhancer binding protein (C/EBP), epsilon	1053	CEBPE	NM_001805	8.3
zinc finger E-box binding homeobox 2	9839	ZEB2	NM_014795	8.29
family with sequence similarity 55, member B	120406	FAM55B	NM_182495	8.28575
Not present	51808	RNUXA	NM_032177	8.27825
DIS3 mitotic control homolog (S. cerevisiae)-like	115752	DIS3L	NM_133375	8.2755
interleukin 28 receptor, alpha (interferon, lambda receptor)	163702	IL28RA	NM_170743	8.2675
MAD2 mitotic arrest deficient-like 1 (yeast)	4085	MAD2L1	NM_002358	8.265
NMDA receptor regulated 2	79664	NARG2	NM_024611	8.23125
kinesin family member 25	3834	KIF25	NM_005355	8.185
cullin 5	8065	CUL5	NM_003478	8.18275
arginyl aminopeptidase (aminopeptidase B)-like 1	57140	RNPEPL1	NM_018226	8.18
ankyrin 1, erythrocytic	286	ANK1	NM_000037	8.17925
tubulin, beta polypeptide 4, member Q	56604	TUBB4Q	NM_020040	8.1725
CHK1 checkpoint homolog (S. pombe)	1111	CHEK1	NM_001274	8.1525
guanine nucleotide binding protein (G protein), beta polypeptide 1-like	54584	GNB1L	NM_053004	8.15
eukaryotic translation initiation factor 4 gamma, 1	1981	EIF4G1	NM_004953	8.145
tetraspanin 17	26262	TSPAN17	NM_130465	8.1425
lysine-rich coiled-coil 1	51315	KRCC1	NM_016618	8.1375
dual specificity phosphatase 4	1846	DUSP4	NM_001394	8.12625
pleckstrin	5341	PLEK	NM_002664	8.11375
inversin	27130	INVS	NM_014425	8.10925
podocan-like 1	79883	PODNL1	NM_024825	8.10275
SH3 and PX domains 2A	9644	SH3PXD2A	XM_374831	8.101
heterogeneous nuclear ribonucleoprotein K	3190	HNRNPK	NM_002140	8.08
l(3)mbt-like 2 (Drosophila)	83746	L3MBTL2	NM_031488	8.0775
cytochrome b5 reductase 1	51706	CYB5R1	NM_016243	8.0675
mercaptopyruvate sulfurtransferase	4357	MPST	NM_021126	8.0575
transient receptor potential cation channel, subfamily V, member 2	51393	TRPV2	NM_016113	8.0375
DnaJ (Hsp40) homolog, subfamily C, member 6	9829	DNAJC6	NM_014787	8.03725
cathepsin C	1075	CTSC	NM_001814	8.0005
ATPase, Ca++ transporting, type 2C, member 1	27032	ATP2C1	NM_014382	8
SH3-domain GRB2-like endophilin B2	56904	SH3GLB2	NM_020145	7.975
corticotropin releasing hormone receptor 2	1395	CRHR2	NM_001883	7.97
G protein-coupled receptor 6	2830	GPR6	NM_005284	7.965
acyl-CoA synthetase long-chain family member 1	2180	ACSL1	NM_001995	7.94
abl-interactor 1	10006	ABI1	NM_005470	7.93475
D site of albumin promoter (albumin D-box) binding protein	1628	DBP	NM_001352	7.9275
WD repeat domain 4	10785	WDR4	NM_018669	7.91
chromosome 1 open reading frame 53	388722	C1orf53	XM_371331	7.901
vacuolar protein sorting 37 homolog C (S. cerevisiae)	55048	VPS37C	NM_017966	7.9
PWP2 periodic tryptophan protein homolog (yeast)	5822	PWP2	NM_005049	7.8975
eukaryotic translation initiation factor 3, subunit H	8667	EIF3H	NM_003756	7.89
zinc finger, FYVE domain containing 9	9372	ZFYVE9	NM_004799	7.888
CDKN2A interacting protein N-terminal like	91368	CDKN2AIPNL	NM_080656	7.86275
steroidogenic acute regulatory protein	6770	STAR	NM_000349	7.8575
discs, large homolog 7 (Drosophila)	9787	DLG7	NM_014750	7.85425
collagen, type XVI, alpha 1	1307	COL16A1	NM_001856	7.83425
wingless-type MMTV integration site family, member 8A	7478	WNT8A	NM_031933	7.79175
propionyl CoA carboxylase, beta polypeptide	5096	PCCB	NM_000532	7.78
dynein, light chain, Tctex-type 1	6993	DYNLT1	NM_006519	7.7715
kinesin family member 13A	63971	KIF13A	NM_022113	7.7625
protein phosphatase methylesterase 1	51400	PPME1	NM_016147	7.72
somatostatin receptor 3	6753	SSTR3	NM_001051	7.72
WD repeats and SOF1 domain containing	25879	WDSOF1	NM_015420	7.71075
intraflagellar transport 172 homolog (Chlamydomonas)	26160	IFT172	NM_015662	7.69875
G protein-coupled receptor 144	347088	GPR144	NM_182611	7.69
protein phosphatase 3 (formerly 2B), regulatory subunit B, alpha isoform	5534	PPP3R1	NM_000945	7.68225
Na+/K+ transporting ATPase interacting 4	128414	NKAIN4	NM_152864	7.676
anaphase promoting complex subunit 10	10393	ANAPC10	NM_014885	7.6725
protein-O-mannosyltransferase 2	29954	POMT2	NM_013382	7.6625
coiled-coil domain containing 108	255101	CCDC108	NM_194302	7.654
zinc finger protein 770	54989	ZNF770	NM_014106	7.64875
DEAD/H (Asp-Glu-Ala-Asp/His) box polypeptide 11 (CHL1-like helicase homolog, S. cerevisiae)	1663	DDX11	NM_004399	7.6475
chromosome X open reading frame 61	203413	CXorf61	XM_117548	7.625
3-ketodihydrosphingosine reductase	2531	KDSR	NM_002035	7.62
importin 11	51194	IPO11	NM_016338	7.61
spen homolog, transcriptional regulator (Drosophila)	23013	SPEN	NM_015001	7.5975
F-box protein 16	157574	FBXO16	NM_172366	7.58625
BCL2/adenovirus E1B 19kDa interacting protein 2	663	BNIP2	NM_004330	7.55
eukaryotic translation initiation factor 5A	1984	EIF5A	NM_001970	7.5475
dystrophin (muscular dystrophy, Duchenne and Becker types)	1756	DMD	NM_000109	7.54125
SUMO1/sentrin/SMT3 specific peptidase 2	59343	SENP2	NM_021627	7.5375
actin related protein 2/3 complex, subunit 1B, 41kDa	10095	ARPC1B	NM_005720	7.53725
UL16 binding protein 3	79465	ULBP3	NM_024518	7.51775
G protein-coupled receptor 133	283383	GPR133	NM_198827	7.505
zinc finger, DHHC-type containing 16	84287	ZDHHC16	NM_032327	7.495
serpin peptidase inhibitor, clade B (ovalbumin), member 8	5271	SERPINB8	NM_002640	7.49225
transmembrane protein 132B	114795	TMEM132B	XM_055095	7.489
cadherin 15, M-cadherin (myotubule)	1013	CDH15	NM_004933	7.4875
taxilin alpha	200081	TXLNA	NM_175852	7.48425
UDP glucuronosyltransferase 2 family, polypeptide A3	79799	UGT2A3	NM_024743	7.4825
heterogeneous nuclear ribonucleoprotein A2/B1	3181	HNRNPA2B1	NM_002137	7.475
transmembrane protein 52	339456	TMEM52	NM_178545	7.47425
peptidyl arginine deiminase, type III	51702	PADI3	NM_016233	7.4725
microfibrillar-associated protein 4	4239	MFAP4	NM_002404	7.47
solute carrier family 9 (sodium/hydrogen exchanger), member 3	6550	SLC9A3	NM_004174	7.4675
POU class 3 homeobox 1	5453	POU3F1	NM_002699	7.44
Not present	442582	LOC442582	NM_001025202	7.43025
filamin A interacting protein 1	27145	FILIP1	NM_015687	7.42275
zinc finger protein 511	118472	ZNF511	NM_145806	7.42275
Mov10, Moloney leukemia virus 10, homolog (mouse)	4343	MOV10	NM_020963	7.415
TRM5 tRNA methyltransferase 5 homolog (S. cerevisiae)	57570	TRMT5	XM_375085	7.40825
insulin induced gene 2	51141	INSIG2	NM_016133	7.399
epsin 1	29924	EPN1	NM_013333	7.36875
chromosome 19 open reading frame 47	126526	C19orf47	NM_178830	7.35275
WD repeat domain 40B	139170	WDR40B	NM_178470	7.35
ubiquilin 4	56893	UBQLN4	NM_020131	7.33925
progestagen-associated endometrial protein (placental protein 14, pregnancy-associated endometrial alpha-2-globulin, alpha uterine protein)	5047	PAEP	NM_002571	7.33
chromosome 18 open reading frame 51	125704	C18orf51	XM_058931	7.296
chondroitin sulfate synthase 3	337876	CHSY3	XM_373440	7.2925
pleiomorphic adenoma gene-like 1	5325	PLAGL1	NM_002656	7.265
human immunodeficiency virus type I enhancer binding protein 3	59269	HIVEP3	NM_024503	7.2625
cyclin D binding myb-like transcription factor 1	9988	DMTF1	NM_021145	7.2575
sodium channel, voltage-gated, type II, beta	6327	SCN2B	NM_004588	7.2425
follicle stimulating hormone, beta polypeptide	2488	FSHB	NM_000510	7.24
myosin VIIA	4647	MYO7A	NM_000260	7.2325
WEE1 homolog (S. pombe)	7465	WEE1	NM_003390	7.2325
Not present	219431	OR4S2	NM_001004059	7.2275
family with sequence similarity 101, member A	144347	FAM101A	NM_181709	7.1935
carboxypeptidase A4	51200	CPA4	NM_016352	7.181
Not present	643853	FLJ45032	NM_001039770	7.175
replication factor C (activator 1) 5, 36.5kDa	5985	RFC5	NM_007370	7.1475
suppressor of defective silencing 3 homolog (S. cerevisiae)	64426	SUDS3	NM_022491	7.129
coiled-coil domain containing 138	165055	CCDC138	NM_144978	7.117
carboxypeptidase A6	57094	CPA6	NM_020361	7.1155
chromosome 3 open reading frame 17	25871	C3orf17	NM_015412	7.11025
chromosome 6 open reading frame 117	112609	C6orf117	NM_138409	7.10075
plasminogen	5340	PLG	NM_000301	7.092
Not present	440561	PRAMEF6	NM_001010889	7.09
solute carrier family 22 (organic anion transporter), member 9	114571	SLC22A9	NM_080866	7.085
olfactory receptor, family 51, subfamily E, member 1	143503	OR51E1	NM_152430	7.066
arrestin, beta 1	408	ARRB1	NM_004041	7.055
homeobox B13	10481	HOXB13	NM_006361	7.045
interferon, alpha-inducible protein 6	2537	IFI6	NM_002038	7.01125
selenoprotein O	83642	RP3-402G11.5	NM_031454	7.0095
PC4 and SFRS1 interacting protein 1	11168	PSIP1	NM_021144	7.00475
SAPS domain family, member 2	9701	SAPS2	NM_014678	6.98475
hypothetical LOC196346	196346	LOC196346	XM_115100	6.97975
chromosome 10 open reading frame 53	282966	C10orf53	NM_182554	6.97275
mannosidase, alpha, class 1A, member 1	4121	MAN1A1	NM_005907	6.9675
tripartite motif-containing 56	81844	TRIM56	NM_030961	6.95575
WAP four-disulfide core domain 10A	140832	WFDC10A	NM_080753	6.95275
ubiquitin specific peptidase 29	57663	USP29	NM_020903	6.95
CD2 molecule	914	CD2	NM_001767	6.9475
paroxysmal nonkinesigenic dyskinesia	25953	PNKD	NM_015488	6.935
NDRG family member 4	65009	NDRG4	NM_020465	6.923
chromosome 17 open reading frame 78	284099	C17orf78	NM_173625	6.91175
2,3-bisphosphoglycerate mutase	669	BPGM	NM_001724	6.89875
WD repeat domain 85	92715	WDR85	NM_138778	6.88575
RAB11B, member RAS oncogene family	9230	RAB11B	NM_004218	6.8825
guanine deaminase	9615	GDA	NM_004293	6.875
histone cluster 1, H1e	3008	HIST1H1E	NM_005321	6.86475
fuzzy homolog (Drosophila)	80199	FUZ	NM_025129	6.85875
DnaJ (Hsp40) homolog, subfamily C, member 10	54431	DNAJC10	NM_018981	6.8525
marapsin 2	339501	MPN2	NM_183062	6.849
ankyrin repeat domain 42	338699	ANKRD42	NM_182603	6.8405
MARCKS-like 1	65108	MARCKSL1	NM_023009	6.824
transducin-like enhancer of split 3 (E(sp1) homolog, Drosophila)	7090	TLE3	NM_005078	6.81825
eukaryotic translation initiation factor 4A, isoform 1	1973	EIF4A1	NM_001416	6.8125
colipase, pancreatic	1208	CLPS	NM_001832	6.81
cyclin H	902	CCNH	NM_001239	6.81
phospholipase C, delta 4	84812	PLCD4	NM_032726	6.805
minichromosome maintenance complex component 3	4172	MCM3	NM_002388	6.8025
SH3-domain GRB2-like endophilin B1	51100	SH3GLB1	NM_016009	6.80175
hypothetical protein DKFZp667G2110	131544	DKFZp667G2110	XM_376254	6.8
carbonic anhydrase I	759	CA1	NM_001738	6.795
solute carrier family 4, sodium borate transporter, member 11	83959	SLC4A11	NM_032034	6.79475
cAMP responsive element binding protein-like 2	1389	CREBL2	NM_001310	6.7875
integrin, beta 5	3693	ITGB5	NM_002213	6.7825
engrailed homeobox 2	2020	EN2	NM_001427	6.7725
pregnancy specific beta-1-glycoprotein 1	5669	PSG1	NM_006905	6.76925
CD1b molecule	910	CD1B	NM_001764	6.7685
chromodomain helicase DNA binding protein 1	1105	CHD1	NM_001270	6.765
cytochrome c, somatic	54205	CYCS	NM_018947	6.765
ninein (GSK3B interacting protein)	51199	NIN	NM_016350	6.755
chromosome 6 open reading frame 64	55776	C6orf64	NM_018322	6.75375
KIAA0802	23255	KIAA0802	NM_015210	6.742
DEAD (Asp-Glu-Ala-Asp) box polypeptide 10	1662	DDX10	NM_004398	6.74
transmembrane protein 165	55858	TMEM165	NM_018475	6.73375
pleckstrin homology domain containing, family G (with RhoGef domain) member 2	64857	PLEKHG2	NM_022835	6.7215
WD repeat domain 36	134430	WDR36	NM_139281	6.72
calpain 9	10753	CAPN9	NM_006615	6.7195
chromosome 3 open reading frame 43	255798	C3orf43	XM_173087	6.7155
transmembrane protein 99	147184	TMEM99	NM_145274	6.7105
acyl-CoA synthetase bubblegum family member 1	23205	ACSBG1	NM_015162	6.695
neuromedin U receptor 1	10316	NMUR1	NM_006056	6.69
NOP2 nucleolar protein homolog (yeast)	4839	NOP2	NM_006170	6.6875
complement component 6	729	C6	NM_000065	6.685
MAP/microtubule affinity-regulating kinase 3	4140	MARK3	NM_002376	6.6825
neuroblastoma, suppression of tumorigenicity 1	4681	NBL1	NM_005380	6.675
poly (ADP-ribose) polymerase family, member 9	83666	PARP9	NM_031458	6.66575
ceroid-lipofuscinosis, neuronal 5	1203	CLN5	NM_006493	6.665
purinergic receptor P2X, ligand-gated ion channel, 5	5026	P2RX5	NM_002561	6.6575
actin-related protein T2	140625	ACTRT2	NM_080431	6.648
K(lysine) acetyltransferase 2A	2648	KAT2A	NM_021078	6.6225
zinc finger homeobox 4	79776	ZFHX4	NM_024721	6.60775
regulator of G-protein signaling 7	6000	RGS7	NM_002924	6.6075
prostaglandin I2 (prostacyclin) receptor (IP)	5739	PTGIR	NM_000960	6.595
sparc/osteonectin, cwcv and kazal-like domains proteoglycan (testican) 1	6695	SPOCK1	NM_004598	6.58875
alpha-1-B glycoprotein	1	A1BG	NM_130786	6.58825
late cornified envelope-like proline-rich 1	149018	LELP1	XM_086402	6.58075
toll-like receptor 8	51311	TLR8	NM_016610	6.57
serpin peptidase inhibitor, clade B (ovalbumin), member 6	5269	SERPINB6	NM_004568	6.565
mitofusin 2	9927	MFN2	NM_014874	6.56
MHC class I polypeptide-related sequence A	4276	MICA	NM_000247	6.55725
glutamate receptor, ionotropic, N-methyl-D-aspartate 3B	116444	GRIN3B	XM_290850	6.5525
choline/ethanolamine phosphotransferase 1	10390	CEPT1	NM_006090	6.545
distal-less homeobox 3	1747	DLX3	NM_005220	6.545
retinoblastoma-like 1 (p107)	5933	RBL1	NM_002895	6.5425
transmembrane protein 57	55219	TMEM57	NM_018202	6.5365
proteasome (prosome, macropain) 26S subunit, ATPase, 6	5706	PSMC6	NM_002806	6.535
chromosome 9 open reading frame 89	84270	C9orf89	NM_032310	6.495
Yip1 domain family, member 7	285525	YIPF7	NM_182592	6.4945
cysteine-rich hydrophobic domain 2	26511	CHIC2	NM_012110	6.494
Not present	353145	LEP17	NM_178435	6.4935
transmembrane protein 150	129303	TMEM150	NM_153342	6.49275
alpha-methylacyl-CoA racemase	23600	AMACR	NM_014324	6.49
sphingomyelin phosphodiesterase, acid-like 3B	27293	SMPDL3B	NM_014474	6.4875
otoferlin	9381	OTOF	NM_004802	6.485
general transcription factor IIH, polypeptide 3, 34kDa	2967	GTF2H3	NM_001516	6.4675
leucine rich repeat containing 20	55222	LRRC20	NM_018205	6.465
decorin	1634	DCN	NM_001920	6.45875
tRNA aspartic acid methyltransferase 1	1787	TRDMT1	NM_004412	6.4525
cholinergic receptor, muscarinic 5	1133	CHRM5	NM_012125	6.4475
Sin3A-associated protein, 30kDa	8819	SAP30	NM_003864	6.4425
G protein-coupled receptor 18	2841	GPR18	NM_005292	6.435
kinesin family member 5B	3799	KIF5B	NM_004521	6.4225
NSL1, MIND kinetochore complex component, homolog (S. cerevisiae)	25936	NSL1	NM_015471	6.4125
phosphodiesterase 8B	8622	PDE8B	NM_003719	6.4075
protein arginine methyltransferase 5	10419	PRMT5	NM_006109	6.405
claudin 7	1366	CLDN7	NM_001307	6.405
biliverdin reductase A	644	BLVRA	NM_000712	6.3825
ectonucleotide pyrophosphatase/phosphodiesterase 5 (putative function)	59084	ENPP5	NM_021572	6.38
zinc finger protein 36, C3H type, homolog (mouse)	7538	ZFP36	NM_003407	6.37775
TEA domain family member 3	7005	TEAD3	NM_003214	6.375
autocrine motility factor receptor	267	AMFR	NM_001144	6.36625
DnaJ (Hsp40) homolog, subfamily C, member 11	55735	DNAJC11	NM_018198	6.365
platelet-derived growth factor beta polypeptide (simian sarcoma viral (v-sis) oncogene homolog)	5155	PDGFB	NM_002608	6.34
complement component 4A (Rodgers blood group)	720	C4A	NM_007293	6.33525
transmembrane protein 144	55314	TMEM144	NM_018342	6.3255
transcription factor 7-like 1 (T-cell specific, HMG-box)	83439	TCF7L1	NM_031283	6.325
asparaginyl-tRNA synthetase 2, mitochondrial (putative)	79731	NARS2	NM_024678	6.2975
aggrecan	176	ACAN	NM_001135	6.29525
chromosome 19 open reading frame 57	79173	C19orf57	NM_024323	6.29275
Not present	89766	FLJ36335	NM_001004416	6.287
ankyrin repeat domain 54	129138	ANKRD54	NM_138797	6.28525
resistance to inhibitors of cholinesterase 8 homolog B (C. elegans)	55188	RIC8B	NM_018157	6.283
connector enhancer of kinase suppressor of Ras 1	10256	CNKSR1	NM_006314	6.275
msh homeobox 2	4488	MSX2	NM_002449	6.27
family with sequence similarity 120A opposite strand	158293	FAM120AOS	NM_198841	6.25825
transmembrane protein 68	137695	TMEM68	NM_152417	6.245
taste receptor, type 2, member 43	259289	TAS2R43	NM_176884	6.22775
PDZ domain containing 8	118987	PDZD8	NM_173791	6.2185
HECT, C2 and WW domain containing E3 ubiquitin protein ligase 1	23072	HECW1	NM_015052	6.21225
secernin 1	9805	SCRN1	NM_014766	6.188
F-box protein 22	26263	FBXO22	NM_012170	6.17725
MICAL-like 1	85377	MICALL1	NM_033386	6.17425
progastricsin (pepsinogen C)	5225	PGC	NM_002630	6.1725
MAS-related GPR, member X1	259249	MRGPRX1	NM_147199	6.17
zinc finger, DHHC-type containing 6	64429	ZDHHC6	NM_022494	6.16075
TP53RK binding protein	51002	TPRKB	NM_016058	6.15525
26 serine protease	8909	P11	NM_006025	6.15
ectodermal-neural cortex (with BTB-like domain)	8507	ENC1	NM_003633	6.1425
F-box protein 2	26232	FBXO2	NM_012168	6.13075
zinc finger protein 84	7637	ZNF84	NM_003428	6.13
forkhead box P1	27086	FOXP1	NM_032682	6.125
G protein-coupled receptor 108	56927	GPR108	XM_290854	6.125
taste receptor, type 2, member 50	259296	TAS2R50	NM_176890	6.12225
MAS-related GPR, member E	116534	MRGPRE	XM_171536	6.12
heparanase 2	60495	HPSE2	NM_021828	6.115
vasohibin 2	79805	VASH2	NM_024749	6.1045
nucleolar complex associated 3 homolog (S. cerevisiae)	64318	NOC3L	NM_022451	6.1025
glycerophosphodiester phosphodiesterase domain containing 5	81544	GDPD5	NM_030792	6.10075
adenylosuccinate synthase like 1	122622	ADSSL1	NM_152328	6.085
transmembrane protein 44	93109	TMEM44	NM_138399	6.078
matrix metallopeptidase 21	118856	MMP21	NM_147191	6.071
BCL2/adenovirus E1B 19kDa interacting protein 3	664	BNIP3	NM_004052	6.055
RNA binding motif protein 5	10181	RBM5	NM_005778	6.055
bromodomain adjacent to zinc finger domain, 1B	9031	BAZ1B	NM_023005	6.04125
selectin E (endothelial adhesion molecule 1)	6401	SELE	NM_000450	6.035
karyopherin (importin) beta 1	3837	KPNB1	NM_002265	6.03
RNA binding motif protein 13	84549	RBM13	NM_032509	6.028
chromosome 20 open reading frame 52	140823	C20orf52	NM_080748	6.02625
translocase of inner mitochondrial membrane 13 homolog (yeast)	26517	TIMM13	NM_012458	6.02575
chromosome 6 open reading frame 1	221491	C6orf1	NM_178508	6.02475
myelin transcription factor 1	4661	MYT1	NM_004535	6.02
NADH dehydrogenase (ubiquinone) Fe-S protein 4, 18kDa (NADH-coenzyme Q reductase)	4724	NDUFS4	NM_002495	6.0175
GATA binding protein 2	2624	GATA2	NM_032638	6.015
chromosome 6 open reading frame 211	79624	C6orf211	NM_024573	6.00175
lipopolysaccharide binding protein	3929	LBP	NM_004139	5.995
COX15 homolog, cytochrome c oxidase assembly protein (yeast)	1355	COX15	NM_004376	5.9925
olfactory receptor, family 6, subfamily A, member 2	8590	OR6A2	NM_003696	5.99
chemokine (C-X-C motif) receptor 4	7852	CXCR4	NM_003467	5.99
exophilin 5	23086	EXPH5	NM_015065	5.9895
RAB7A, member RAS oncogene family	7879	RAB7A	NM_004637	5.9825
c-myc binding protein	26292	MYCBP	NM_012333	5.9775
beclin 1, autophagy related	8678	BECN1	NM_003766	5.9725
sema domain, transmembrane domain (TM), and cytoplasmic domain, (semaphorin) 6B	10501	SEMA6B	NM_020241	5.9725
thrombospondin, type I, domain containing 4	79875	THSD4	NM_024817	5.9655
ADP-ribosylation factor-like 6	84100	ARL6	NM_032146	5.96
progestin and adipoQ receptor family member VIII	85315	PAQR8	NM_133367	5.95975
amyloid beta precursor protein (cytoplasmic tail) binding protein 2	10513	APPBP2	NM_006380	5.95175
patched homolog 1 (Drosophila)	5727	PTCH1	NM_000264	5.9425
olfactory receptor, family 4, subfamily A, member 15	81328	OR4A15	NM_001005275	5.94025
similar to expressed sequence AI836003	387856	LOC387856	XM_370691	5.9385
activating transcription factor 4 (tax-responsive enhancer element B67)	468	ATF4	NM_001675	5.9325
RNA polymerase II associated protein 2	79871	RPAP2	NM_024813	5.93075
KDEL (Lys-Asp-Glu-Leu) containing 2	143888	KDELC2	NM_153705	5.9215
testis serine protease 2	339906	TESSP2	NM_182702	5.912
angiotensin II receptor, type 1	185	AGTR1	NM_000685	5.91
ubiquinol-cytochrome c reductase, complex III subunit VII, 9.5kDa	27089	UQCRQ	NM_014402	5.9055
PRKC, apoptosis, WT1, regulator	5074	PAWR	NM_002583	5.885
phosphatidylinositol transfer protein, beta	23760	PITPNB	NM_012399	5.88375
carcinoembryonic antigen-related cell adhesion molecule 16	388551	CEACAM16	XM_371177	5.8835
TPX2, microtubule-associated, homolog (Xenopus laevis)	22974	TPX2	NM_012112	5.873
leucine zipper protein 4	51213	LUZP4	NM_016383	5.86875
solute carrier family 22 (organic cation/carnitine transporter), member 5	6584	SLC22A5	NM_003060	5.8675
growth arrest-specific 2 like 3	283431	GAS2L3	NM_174942	5.86575
zinc finger protein 621	285268	ZNF621	NM_198484	5.85
purinergic receptor P2Y, G-protein coupled, 5	10161	P2RY5	NM_005767	5.85
matrix-remodelling associated 5	25878	MXRA5	NM_015419	5.84725
ring finger protein 148	378925	RNF148	NM_198085	5.84425
KIAA0922	23240	KIAA0922	NM_015196	5.84
interleukin 26	55801	IL26	NM_018402	5.83425
poly(A) polymerase alpha	10914	PAPOLA	NM_032632	5.8325
PAX interacting (with transcription-activation domain) protein 1	22976	PAXIP1	NM_007349	5.83075
chloride channel, calcium activated, family member 1	1179	CLCA1	NM_001285	5.82425
Not present	503841	DEFB106B	NM_000001	5.82
aldo-keto reductase family 1, member C2 (dihydrodiol dehydrogenase 2; bile acid binding protein; 3-alpha hydroxysteroid dehydrogenase, type III)	1646	AKR1C2	NM_001354	5.8175
alanine-glyoxylate aminotransferase 2-like 2	85007	AGXT2L2	NM_032921	5.8125
fibronectin type III domain containing 8	54752	FNDC8	NM_017559	5.8095
leucine rich repeat containing 37, member A2	474170	LRRC37A2	NM_001006607	5.802
ornithine carbamoyltransferase	5009	OTC	NM_000531	5.7875
CMT1A duplicated region transcript 4	284040	CDRT4	NM_173622	5.778
membrane-spanning 4-domains, subfamily A, member 3 (hematopoietic cell-specific)	932	MS4A3	NM_006138	5.775
ribosomal protein S11	6205	RPS11	NM_001015	5.775
potassium channel, subfamily K, member 6	9424	KCNK6	NM_004823	5.7725
milk fat globule-EGF factor 8 protein	4240	MFGE8	NM_005928	5.77
cytochrome P450, family 1, subfamily A, polypeptide 1	1543	CYP1A1	NM_000499	5.7475
CD200 molecule	4345	CD200	NM_005944	5.74625
chromatin modifying protein 6	79643	CHMP6	NM_024591	5.74625
dyskeratosis congenita 1, dyskerin	1736	DKC1	NM_001363	5.745
family with sequence similarity 127, member B	26071	FAM127B	NM_015582	5.74125
glucose phosphate isomerase	2821	GPI	NM_000175	5.7375
polymerase (RNA) II (DNA directed) polypeptide J, 13.3kDa	5439	POLR2J	NM_006234	5.735
adenosine deaminase-like	161823	ADAL	XM_091156	5.7335
ATPase, H+ transporting, lysosomal 16kDa, V0 subunit c	527	ATP6V0C	NM_001694	5.73
NGFI-A binding protein 2 (EGR1 binding protein 2)	4665	NAB2	NM_005967	5.73
Kruppel-like factor 3 (basic)	51274	KLF3	NM_016531	5.7275
zinc finger protein 771	51333	ZNF771	NM_016643	5.72675
calcineurin binding protein 1	23523	CABIN1	NM_012295	5.72625
kinesin family member 3B	9371	KIF3B	NM_004798	5.725
keratin associated protein 12-1	353332	KRTAP12-1	NM_181686	5.72275
coiled-coil domain containing 91	55297	CCDC91	NM_018318	5.7175
sciellin	8796	SCEL	NM_003843	5.71625
kinesin family member 19	124602	KIF19	NM_153209	5.7155
Not present	219865	OR8G5	NM_001005198	5.7125
general transcription factor IIH, polypeptide 4, 52kDa	2968	GTF2H4	NM_001517	5.705
PR domain containing 12	59335	PRDM12	NM_021619	5.705
zinc finger CCCH-type containing 4	23211	ZC3H4	XM_028253	5.70375
Finkel-Biskis-Reilly murine sarcoma virus (FBR-MuSV) ubiquitously expressed	2197	FAU	NM_001997	5.69825
UTP11-like, U3 small nucleolar ribonucleoprotein, (yeast)	51118	UTP11L	NM_016037	5.69825
KIAA1632	57724	KIAA1632	NM_020964	5.695
asparaginyl-tRNA synthetase	4677	NARS	NM_004539	5.6925
regulator of G-protein signaling 1	5996	RGS1	NM_002922	5.68825
translocase of inner mitochondrial membrane 9 homolog (yeast)	26520	TIMM9	NM_012460	5.685
GDNF family receptor alpha 1	2674	GFRA1	NM_005264	5.6625
lipoprotein, Lp(a)-like 2	80350	LPAL2	NM_024492	5.6575
coagulation factor II (thrombin) receptor-like 1	2150	F2RL1	NM_005242	5.655
alpha-2-glycoprotein 1, zinc-binding	563	AZGP1	NM_001185	5.638
transient receptor potential cation channel, subfamily M, member 7	54822	TRPM7	NM_017672	5.6375
zinc finger protein 576	79177	ZNF576	NM_024327	5.63325
G protein-coupled receptor 176	11245	GPR176	NM_007223	5.625
chromosome 9 open reading frame 25	203259	C9orf25	NM_147202	5.62
family with sequence similarity 76, member B	143684	FAM76B	NM_144664	5.62
chemokine (C-C motif) ligand 26	10344	CCL26	NM_006072	5.619
Not present	9849	ZNF518	NM_014803	5.61425
potassium voltage-gated channel, subfamily H (eag-related), member 2	3757	KCNH2	NM_172056; NM_000238	5.6125
Wiskott-Aldrich syndrome-like	8976	WASL	NM_003941	5.612
ring finger protein 148	378925	RNF148	NM_198085	5.598
nucleoporin 205kDa	23165	NUP205	XM_058073	5.59725
chromosome 16 open reading frame 70	80262	C16orf70	NM_025187	5.59275
oxoglutarate (alpha-ketoglutarate) dehydrogenase (lipoamide)	4967	OGDH	NM_002541	5.5925
ST8 alpha-N-acetyl-neuraminide alpha-2,8-sialyltransferase 5	29906	ST8SIA5	NM_013305	5.5925
bestrophin 4	266675	BEST4	NM_153274	5.5895
TRIM6-TRIM34	445372	TRIM6-TRIM34	NM_001003819	5.58625
LSM7 homolog, U6 small nuclear RNA associated (S. cerevisiae)	51690	LSM7	NM_016199	5.58475
UDP-glucose ceramide glucosyltransferase-like 1	56886	UGCGL1	NM_020120	5.5825
NOL1/NOP2/Sun domain family, member 6	221078	NSUN6	NM_182543	5.57
SLAIN motif family, member 1	122060	SLAIN1	NM_144595	5.5685
interferon regulatory factor 3	3661	IRF3	NM_001571	5.5675
ras-related C3 botulinum toxin substrate 3 (rho family, small GTP binding protein Rac3)	5881	RAC3	NM_005052	5.565
KIAA0415	9907	KIAA0415	XM_166527	5.55625
lipase maturation factor 2	91289	LMF2	NM_033200	5.54525
zinc finger protein 36, C3H type-like 1	677	ZFP36L1	NM_004926	5.545
legumain	5641	LGMN	NM_005606	5.5415
mitochondria-associated protein involved in granulocyte-macrophage colony-stimulating factor signal transduction	51025	Magmas	NM_016069	5.541
potassium inwardly-rectifying channel, subfamily J, member 3	3760	KCNJ3	NM_002239	5.5375
ribosomal protein S7	6201	RPS7	NM_001011	5.53625
B melanoma antigen family, member 4	85317	BAGE4	NM_181704	5.53
nerve growth factor receptor (TNFR superfamily, member 16)	4804	NGFR	NM_002507	5.53
solute carrier family 16, member 5 (monocarboxylic acid transporter 6)	9121	SLC16A5	NM_004695	5.525
phospholipase A2, group IIE	30814	PLA2G2E	NM_014589	5.52
transition protein 2 (during histone to protamine replacement)	7142	TNP2	NM_005425	5.51325
trinucleotide repeat containing 6A	27327	TNRC6A	NM_020847	5.50875
arachidonate 5-lipoxygenase	240	ALOX5	NM_000698	5.5075
coiled-coil domain containing 85A	114800	CCDC85A	XM_055636	5.50225
MTERF domain containing 3	80298	MTERFD3	NM_025198	5.496
keratin 86	3892	KRT86	NM_002284	5.4875
gamma-glutamyl hydrolase (conjugase, folylpolygammaglutamyl hydrolase)	8836	GGH	NM_003878	5.487
formyl peptide receptor 1	2357	FPR1	NM_002029	5.485
RNA terminal phosphate cyclase-like 1	10171	RCL1	NM_005772	5.485
nuclear receptor coactivator 6	23054	NCOA6	NM_014071	5.4825
Cas-Br-M (murine) ecotropic retroviral transforming sequence b	868	CBLB	NM_170662	5.48125
Not present	100131187	RP11-544M22.4	NM_001126312	5.4805
RAP1A, member of RAS oncogene family	5906	RAP1A	NM_002884	5.475
glycosyltransferase-like 1B	120071	GYLTL1B	NM_152312	5.4725
PAN3 polyA specific ribonuclease subunit homolog (S. cerevisiae)	255967	PAN3	NM_175854	5.4725
heparan sulfate 6-O-sulfotransferase 2	90161	HS6ST2	NM_147174	5.45
filamin binding LIM protein 1	54751	FBLIM1	NM_017556	5.445
chromosome 16 open reading frame 80	29105	C16orf80	NM_013242	5.4435
TEA domain family member 1 (SV40 transcriptional enhancer factor)	7003	TEAD1	NM_021961	5.4275
down-regulator of transcription 1, TBP-binding (negative cofactor 2)	1810	DR1	NM_001938	5.425
phosphofructokinase, liver	5211	PFKL	NM_002626	5.4175
zinc finger and BTB domain containing 48	3104	ZBTB48	NM_005341	5.415
RNA pseudouridylate synthase domain containing 1	113000	RPUSD1	NM_058192	5.41
sema domain, transmembrane domain (TM), and cytoplasmic domain, (semaphorin) 6A	57556	SEMA6A	NM_020796	5.40175
cysteinyl leukotriene receptor 2	57105	CYSLTR2	NM_020377	5.4
kelch-like 22 (Drosophila)	84861	KLHL22	NM_032775	5.4
serpin peptidase inhibitor, clade H (heat shock protein 47), member 1, (collagen binding protein 1)	871	SERPINH1	NM_001235	5.39775
BCL2-associated X protein	581	BAX	NM_004324	5.395
coiled-coil and C2 domain containing 1A	54862	CC2D1A	NM_017721	5.391
NADH dehydrogenase (ubiquinone) 1 alpha subcomplex, 4, 9kDa	4697	NDUFA4	NM_002489	5.39
breast cancer metastasis suppressor 1	25855	BRMS1	NM_015399	5.38425
one cut homeobox 3	390874	ONECUT3	XM_372702	5.38225
TIMELESS interacting protein	54962	TIPIN	NM_017858	5.3765
frizzled homolog 8 (Drosophila)	8325	FZD8	NM_031866	5.375
DCP2 decapping enzyme homolog (S. cerevisiae)	167227	DCP2	NM_152624	5.375
BCL2-associated transcription factor 1	9774	BCLAF1	NM_014739	5.3725
similar to CG4502-PA	134111	FLJ25076	XM_059689	5.36725
melanoma antigen family C, 3	139081	MAGEC3	NM_138702	5.36
ubiquitin specific peptidase 43	124739	USP43	XM_371015	5.339
actin-binding Rho activating protein	137735	ABRA	NM_139166	5.3375
nicastrin	23385	NCSTN	NM_015331	5.33575
lymphatic vessel endothelial hyaluronan receptor 1	10894	LYVE1	NM_006691	5.326
galectin-3-binding protein-like	388419	LOC388419	XM_371078	5.32425
chromosome 12 open reading frame 39	80763	C12orf39	NM_030572	5.32325
tudor domain containing 12	91646	TDRD12	XM_117117	5.32075
ribosomal protein S13	6207	RPS13	NM_001017	5.31775
cholinergic receptor, nicotinic, alpha 5	1138	CHRNA5	NM_000745	5.3175
receptor accessory protein 4	80346	REEP4	NM_025232	5.31675
FUN14 domain containing 2	65991	FUNDC2	NM_023934	5.3155
protein tyrosine phosphatase, receptor type, D	5789	PTPRD	NM_002839	5.31475
mitochondrial intermediate peptidase	4285	MIPEP	NM_005932	5.31
tripartite motif-containing 33	51592	TRIM33	NM_015906	5.30525
sal-like 1 (Drosophila)	6299	SALL1	NM_002968	5.305
growth differentiation factor 10	2662	GDF10	NM_004962	5.3025
transcription factor EB	7942	TFEB	NM_007162	5.3
serpin peptidase inhibitor, clade E (nexin, plasminogen activator inhibitor type 1), member 1	5054	SERPINE1	NM_000602	5.2935
fatty acid desaturase 2	9415	FADS2	NM_004265	5.2925
family with sequence similarity 45, member B	55855	FAM45B	NM_018472	5.2785
toll interacting protein	54472	TOLLIP	NM_019009	5.277
glutathione peroxidase 2 (gastrointestinal)	2877	GPX2	NM_002083	5.275
ATPase, Na+/K+ transporting, alpha 1 polypeptide	476	ATP1A1	NM_000701	5.27
exosome component 9	5393	EXOSC9	NM_005033	5.2675
protein phosphatase 4, regulatory subunit 2	151987	PPP4R2	NM_174907	5.26675
interphotoreceptor matrix proteoglycan 1	3617	IMPG1	NM_001563	5.25
peroxisome biogenesis factor 10	5192	PEX10	NM_002617	5.23325
podoplanin	10630	PDPN	NM_006474	5.23275
chromosome 7 open reading frame 47	221908	C7orf47	NM_145030	5.2295
Not present	337985	KRTAP20-3	NM_001128077	5.22
solute carrier family 1 (glutamate/neutral amino acid transporter), member 4	6509	SLC1A4	NM_003038	5.215
polymerase (RNA) III (DNA directed) polypeptide G (32kD)	10622	POLR3G	NM_006467	5.2125
RAB22A, member RAS oncogene family	57403	RAB22A	NM_020673	5.2075
G protein-coupled receptor 182	11318	GPR182	NM_007264	5.205
ribonuclease, RNase A family, 10 (non-active)	338879	RNASE10	XM_292225	5.194
Not present	343170	OR5AY1	NM_001004732	5.1925
chromosome 2 open reading frame 34	79823	C2orf34	NM_024766	5.19175
cholinergic receptor, muscarinic 5	1133	CHRM5	NM_012125	5.19
estrogen receptor 2 (ER beta)	2100	ESR2	NM_001437	5.1875
StAR-related lipid transfer (START) domain containing 13	90627	STARD13	NM_052851	5.18
Not present	729767	LOC729767	NM_001080405	5.175
cholinergic receptor, muscarinic 2	1129	CHRM2	NM_000739	5.175
solute carrier family 6 (neurotransmitter transporter, noradrenalin), member 2	6530	SLC6A2	NM_001043	5.1725
polypyrimidine tract binding protein 1	5725	PTBP1	NM_002819	5.1725
coiled-coil domain containing 55	84081	CCDC55	NM_032141	5.1685
cAMP responsive element binding protein 3	10488	CREB3	NM_006368	5.1625
latrophilin 3	23284	LPHN3	NM_015236	5.16
lectin, galactoside-binding, soluble, 4 (galectin 4)	3960	LGALS4	NM_006149	5.1575
activity-regulated cytoskeleton-associated protein	23237	ARC	NM_015193	5.1545
keratin 6C	286887	KRT6C	NM_173086	5.153
F-box and leucine-rich repeat protein 6	26233	FBXL6	NM_012162	5.14625
chemokine (C-C motif) receptor 7	1236	CCR7	NM_001838	5.145
zinc finger protein 442	79973	ZNF442	NM_030824	5.14325
phosphoinositide-binding protein PIP3-E	26034	PIP3-E	NM_015553	5.14
leukotriene A4 hydrolase	4048	LTA4H	NM_000895	5.1325
zinc finger protein 709	163051	ZNF709	NM_152601	5.13225
acid phosphatase 5, tartrate resistant	54	ACP5	NM_001611	5.12725
TNF receptor-associated factor 2	7186	TRAF2	NM_021138	5.12
interferon, gamma-inducible protein 16	3428	IFI16	NM_005531	5.115
ankyrin repeat and SOCS box-containing 16	92591	ASB16	NM_080863	5.11425
ubiquitin specific peptidase 9, Y-linked (fat facets-like, Drosophila)	8287	USP9Y	NM_004654	5.114
NLR family, CARD domain containing 3	197358	NLRC3	NM_178844	5.11175
chromosome 1 open reading frame 128	57095	C1orf128	NM_020362	5.10775
interleukin 1 family, member 8 (eta)	27177	IL1F8	NM_014438	5.105
low density lipoprotein receptor-related protein 8, apolipoprotein e receptor	7804	LRP8	NM_004631	5.105
serglycin	5552	SRGN	NM_002727	5.10425
musculoskeletal, embryonic nuclear protein 1	389125	MUSTN1	XM_371644	5.10225
sphingosine-1-phosphate phosphotase 2	130367	SGPP2	NM_152386	5.10075
hyaluronoglucosaminidase 2	8692	HYAL2	NM_003773	5.1
rapamycin-insensitive companion of mTOR	253260	RICTOR	NM_152756	5.09
chromosome 16 open reading frame 61	56942	C16orf61	NM_020188	5.08775
PERP, TP53 apoptosis effector	64065	PERP	NM_022121	5.08625
G protein-coupled receptor 146	115330	GPR146	NM_138445	5.085
cytochrome P450, family 2, subfamily A, polypeptide 7	1549	CYP2A7	NM_000764	5.085
scribbled homolog (Drosophila)	23513	SCRIB	NM_015356	5.08125
deleted in lymphocytic leukemia, 7	220107	DLEU7	NM_198989	5.08125
histidyl-tRNA synthetase	3035	HARS	NM_002109	5.075
protocadherin alpha 7	56141	PCDHA7	NM_018910	5.07275
alpha-1-B glycoprotein	1	A1BG	NM_130786	5.07
endothelin receptor type B	1910	EDNRB	NM_000115	5.065
coiled-coil domain containing 14	64770	CCDC14	NM_022757	5.0605
selenoprotein M	140606	SELM	NM_080430	5.05925
ATP-binding cassette, sub-family A (ABC1), member 1	19	ABCA1	NM_005502	5.0575
zinc finger protein 768	79724	ZNF768	NM_024671	5.05675
eukaryotic translation elongation factor 1 epsilon 1	9521	EEF1E1	NM_004280	5.055
chromosome 4 open reading frame 31	79625	C4orf31	NM_024574	5.053
peroxisome proliferator-activated receptor gamma	5468	PPARG	NM_005037	5.0525
patatin-like phospholipase domain containing 8	50640	PNPLA8	XM_291241	5.05
eukaryotic translation initiation factor 2, subunit 1 alpha, 35kDa	1965	EIF2S1	NM_004094	5.0325
chromosome 14 open reading frame 106	55320	C14orf106	NM_018353	5.02
polymerase (RNA) I polypeptide C, 30kDa	9533	POLR1C	NM_004875	5.02
brain-specific angiogenesis inhibitor 3	577	BAI3	NM_001704	5.02
myozenin 1	58529	MYOZ1	NM_021245	5.01825
v-fos FBJ murine osteosarcoma viral oncogene homolog	2353	FOS	NM_005252	5.0175
coiled-coil domain containing 45	90799	CCDC45	NM_138363	5.00825
tubulin tyrosine ligase-like family, member 12	23170	TTLL12	NM_015140	5.006
inositol monophosphatase domain containing 1	54928	IMPAD1	NM_017813	5.005
chemokine (C-C motif) receptor 1	1230	CCR1	NM_001295	5.005
dual oxidase maturation factor 1	90527	DUOXA1	NM_144565	5.001
ribophorin I	6184	RPN1	NM_002950	5
highly divergent homeobox	139324	HDX	NM_144657	4.99775
ADAM metallopeptidase domain 20	8748	ADAM20	NM_003814	4.995
tripartite motif-containing 61	391712	TRIM61	XM_373038	4.98975
adenylosuccinate synthase	159	ADSS	NM_001126	4.975
myosin, light chain 9, regulatory	10398	MYL9	NM_006097	4.97125
protease, serine 27	83886	PRSS27	NM_031948	4.969
ring finger protein 113A	7737	RNF113A	NM_006978	4.96425
nodal homolog (mouse)	4838	NODAL	NM_018055	4.964
killer cell lectin-like receptor subfamily A, member 1	10748	KLRA1	NM_006611	4.96
FLJ46481 protein	389197	FLJ46481	NM_207405	4.95825
copine II	221184	CPNE2	NM_152727	4.95625
olfactory receptor, family 1, subfamily N, member 1	138883	OR1N1	NM_012363	4.9525
transmembrane protein 109	79073	TMEM109	NM_024092	4.94275
protein kinase C and casein kinase substrate in neurons 1	29993	PACSIN1	NM_020804	4.9425
ribosomal protein S4, X-linked	6191	RPS4X	NM_001007	4.94
olfactory receptor, family 8, subfamily A, member 1	390275	OR8A1	XM_372443	4.93225
coiled-coil domain containing 21	64793	CCDC21	NM_022778	4.932
abhydrolase domain containing 7	253152	ABHD7	NM_173567	4.9275
tubulin, gamma complex associated protein 3	10426	TUBGCP3	NM_006322	4.9185
serum response factor binding protein 1	153443	SRFBP1	NM_152546	4.918
F-box protein 21	23014	FBXO21	NM_015002	4.91325
solute carrier family 11 (proton-coupled divalent metal ion transporters), member 1	6556	SLC11A1	NM_000578	4.9025
G protein-coupled receptor 68	8111	GPR68	NM_003485	4.9
cyclic nucleotide gated channel alpha 3	1261	CNGA3	NM_001298	4.8975
integrin, alpha 9	3680	ITGA9	NM_002207	4.89
carbonic anhydrase VIII	767	CA8	NM_004056	4.89
RPGRIP1-like	23322	RPGRIP1L	XM_051197	4.88625
Not present	219959	OR1S1	NM_001004458	4.885
choroideremia-like (Rab escort protein 2)	1122	CHML	NM_001821	4.8825
protein inhibitor of activated STAT, 3	10401	PIAS3	NM_006099	4.8825
A kinase (PRKA) anchor protein 8-like	26993	AKAP8L	NM_014371	4.8825
leucine rich repeat containing 15	131578	LRRC15	NM_130830	4.878
matrix metallopeptidase 16 (membrane-inserted)	4325	MMP16	NM_005941	4.876
pleckstrin homology, Sec7 and coiled-coil domains, binding protein	9595	PSCDBP	NM_004288	4.87125
M-phase phosphoprotein 8	54737	MPHOSPH8	NM_017520	4.87
troponin I type 3 (cardiac)	7137	TNNI3	NM_000363	4.87
actin-bundling protein with BAIAP2 homology	92154	ABBA-1	NM_138383	4.86925
adenomatous polyposis coli	324	APC	NM_000038	4.8675
collagen, type XVII, alpha 1	1308	COL17A1	NM_000494	4.865
WD repeat domain 65	149465	WDR65	NM_152498	4.8595
H2A histone family, member Z	3015	H2AFZ	NM_002106	4.8575
gamma-aminobutyric acid (GABA) B receptor, 2	9568	GABBR2	NM_005458	4.855
Not present	390061	OR51Q1	NM_001004757	4.85475
dpy-19-like 4 (C. elegans)	286148	DPY19L4	NM_181787	4.85425
proteasome (prosome, macropain) subunit, alpha type, 7	5688	PSMA7	NM_002792	4.8485
prolactin releasing hormone receptor	2834	PRLHR	NM_004248	4.845
adenomatosis polyposis coli 2	10297	APC2	NM_005883	4.8425
MAP7 domain containing 2	256714	MAP7D2	NM_152780	4.84075
synaptotagmin XVII	51760	SYT17	NM_016524	4.83825
SRY (sex determining region Y)-box 3	6658	SOX3	NM_005634	4.835
RNA binding motif protein, X-linked	27316	RBMX	NM_002139	4.83425
guanine nucleotide binding protein (G protein), beta polypeptide 2-like 1	10399	GNB2L1	NM_006098	4.8325
glutamine rich 2	84074	QRICH2	NM_032134	4.8305
Sp7 transcription factor	121340	SP7	NM_152860	4.83
protein tyrosine phosphatase, non-receptor type 22 (lymphoid)	26191	PTPN22	NM_012411	4.82925
defensin, beta 106A	245909	DEFB106A	NM_152251	4.825
McKusick-Kaufman syndrome	8195	MKKS	NM_018848	4.8215
RNA binding motif protein 15B	29890	RBM15B	NM_013286	4.82075
KRAB-A domain containing 2	124751	KRBA2	NM_213597	4.817
DEAD (Asp-Glu-Ala-Asp) box polypeptide 39	10212	DDX39	NM_005804	4.815
ornithine decarboxylase 1	4953	ODC1	NM_002539	4.8125
eukaryotic translation initiation factor 2C, 4	192670	EIF2C4	NM_017629	4.81
zinc finger protein 313	55905	ZNF313	NM_018683	4.80975
zinc finger protein 382	84911	ZNF382	NM_032825	4.80175
G protein-coupled receptor 50	9248	GPR50	NM_004224	4.8
zinc finger and BTB domain containing 10	65986	ZBTB10	NM_023929	4.79825
cytochrome c oxidase subunit Vib polypeptide 1 (ubiquitous)	1340	COX6B1	NM_001863	4.7975
aldo-keto reductase family 7, member A2 (aflatoxin aldehyde reductase)	8574	AKR7A2	NM_003689	4.7875
N-ethylmaleimide-sensitive factor attachment protein, beta	63908	NAPB	NM_022080	4.7875
HRAS-like suppressor family, member 5	117245	HRASLS5	NM_054108	4.78625
beta-1,3-glucuronyltransferase 2 (glucuronosyltransferase S)	135152	B3GAT2	NM_080742	4.785
cell division cycle associated 5	113130	CDCA5	NM_080668	4.78425
keratin 84	3890	KRT84	NM_033045	4.77775
glioma-associated oncogene homolog 1 (zinc finger protein)	2735	GLI1	NM_005269	4.7775
BAI1-associated protein 3	8938	BAIAP3	NM_003933	4.775
chromosome 13 open reading frame 8	283489	C13orf8	NM_032436	4.7735
cell division cycle 7 homolog (S. cerevisiae)	8317	CDC7	NM_003503	4.7725
similar to RIKEN cDNA 4930433I11 gene	388960	FLJ43987	XM_371500	4.77125
lectin, galactoside-binding, soluble, 2	3957	LGALS2	NM_006498	4.77
SIL1 homolog, endoplasmic reticulum chaperone (S. cerevisiae)	64374	SIL1	NM_022464	4.76925
nucleoporin 214kDa	8021	NUP214	NM_005085	4.7675
cholinergic receptor, nicotinic, alpha 2 (neuronal)	1135	CHRNA2	NM_000742	4.7675
interferon-induced protein with tetratricopeptide repeats 2	3433	IFIT2	NM_001547	4.765
Not present	388610	LOC388610	NM_001013642	4.765
proteasomal ATPase-associated factor 1	80227	PAAF1	NM_025155	4.76325
ankyrin repeat domain 57	65124	ANKRD57	NM_023016	4.75225
FK506 binding protein 1A, 12kDa	2280	FKBP1A	NM_000801	4.75
heme oxygenase (decycling) 1	3162	HMOX1	NM_002133	4.7475
signal-regulatory protein delta	128646	SIRPD	NM_178460	4.74625
G protein-coupled receptor 97	222487	GPR97	NM_170776	4.745
PRAME family member 3	401940	PRAMEF3	XM_377566	4.74025
solute carrier family 4, sodium bicarbonate cotransporter, member 4	8671	SLC4A4	NM_003759	4.7375
neuroplastin	27020	NPTN	NM_012428	4.735
chromosome 15 open reading frame 32	145858	C15orf32	NM_153040	4.73475
RWD domain containing 2A	112611	RWDD2A	NM_033411	4.7345
olfactory receptor, family 51, subfamily E, member 2	81285	OR51E2	NM_030774	4.73075
splicing factor, arginine/serine-rich 6	6431	SFRS6	NM_006275	4.73
SUB1 homolog (S. cerevisiae)	10923	SUB1	NM_006713	4.7275
Not present	553128	KIR2DL5B	NM_001018081	4.725
DEAH (Asp-Glu-Ala-His) box polypeptide 38	9785	DHX38	NM_014003	4.7225
chromosome 15 open reading frame 21	283651	C15orf21	NM_173609	4.71925
keratin associated protein 9-3	83900	KRTAP9-3	NM_031962	4.719
dachshund homolog 2 (Drosophila)	117154	DACH2	NM_053281	4.715
G protein-coupled receptor 89B	51463	GPR89B	NM_016334	4.715
dynactin 1 (p150, glued homolog, Drosophila)	1639	DCTN1	NM_004082	4.71
mortality factor 4	10934	MORF4	NM_006792	4.71
Rap GTPase interactor	55698	RADIL	NM_018059	4.7095
neuroligin 4, X-linked	57502	NLGN4X	NM_020742	4.7075
nucleotide binding protein 2 (MinD homolog, E. coli)	10101	NUBP2	NM_012225	4.7075
tumor necrosis factor receptor superfamily, member 10c, decoy without an intracellular domain	8794	TNFRSF10C	NM_003841	4.7075
G protein-coupled receptor 175	131601	GPR175	NM_016372	4.705
HLA complex P5	10866	HCP5	NM_006674	4.705
collagen, type XVIII, alpha 1	80781	COL18A1	NM_030582	4.702
ESF1, nucleolar pre-rRNA processing protein, homolog (S. cerevisiae)	51575	ESF1	NM_016649	4.7005
phospholysine phosphohistidine inorganic pyrophosphate phosphatase	64077	LHPP	NM_022126	4.69775
prostaglandin F2 receptor negative regulator	5738	PTGFRN	XM_040709	4.6955
protocadherin alpha 6	56142	PCDHA6	NM_018909	4.695
E2F transcription factor 6	1876	E2F6	NM_001952	4.6925
fatty acid desaturase 3	3995	FADS3	NM_021727	4.69
kelch-like 8 (Drosophila)	57563	KLHL8	NM_020803	4.6865
neural proliferation, differentiation and control, 1	56654	NPDC1	NM_015392	4.68
metastasis associated 1	9112	MTA1	NM_004689	4.6775
chromosome 12 open reading frame 28	196446	C12orf28	NM_182530	4.67675
leukocyte immunoglobulin-like receptor, subfamily A (with TM domain), member 5	353514	LILRA5	NM_021250	4.665
enhancer of mRNA decapping 4	23644	EDC4	NM_014329	4.663
kelch repeat and BTB (POZ) domain containing 8	84541	KBTBD8	NM_032505	4.66175
low density lipoprotein receptor-related protein 5	4041	LRP5	NM_002335	4.65575
metallophosphoesterase domain containing 2	744	MPPED2	NM_001584	4.655
RAD54-like (S. cerevisiae)	8438	RAD54L	NM_003579	4.655
tyrosine kinase, non-receptor, 2	10188	TNK2	NM_001010938; NM_005781	4.6525
SCY1-like 2 (S. cerevisiae)	55681	SCYL2	NM_017988	4.6515
chromosome 1 open reading frame 93	127281	C1orf93	NM_152371	4.651
zinc finger protein 585A	199704	ZNF585A	NM_152655	4.65
transmembrane 6 superfamily member 2	53345	TM6SF2	NM_001001524	4.64825
crystallin, gamma A	1418	CRYGA	NM_014617	4.64
nuclear factor I/B	4781	NFIB	NM_005596	4.64
BTB (POZ) domain containing 14A	138151	BTBD14A	NM_144653	4.63975
midkine (neurite growth-promoting factor 2)	4192	MDK	NM_002391	4.6375
dishevelled, dsh homolog 2 (Drosophila)	1856	DVL2	NM_004422	4.635
rhabdoid tumor deletion region gene 1	27156	RTDR1	NM_014433	4.635
LAG1 homolog, ceramide synthase 2	29956	LASS2	NM_013384	4.6335
transmembrane protein 18	129787	TMEM18	NM_152834	4.63325
oviductal glycoprotein 1, 120kDa (mucin 9, oviductin)	5016	OVGP1	NM_002557	4.63
low density lipoprotein-related protein 2	4036	LRP2	NM_004525	4.63
Not present	390063	OR51I1	NM_001005288	4.63
pipecolic acid oxidase	51268	PIPOX	NM_016518	4.6275
proteoglycan 4	10216	PRG4	NM_005807	4.6275
nucleosome assembly protein 1-like 2	4674	NAP1L2	NM_021963	4.62575
ubiquilin 2	29978	UBQLN2	NM_013444	4.6255
Not present	10465	PPIH	NM_006347	4.625
secretoglobin, family 3A, member 2	117156	SCGB3A2	NM_054023	4.625
Cbp/p300-interacting transactivator, with Glu/Asp-rich carboxy-terminal domain, 4	163732	CITED4	NM_133467	4.6225
chromosome 17 open reading frame 65	339201	C17orf65	NM_178542	4.6215
BCL6 co-repressor-like 1	63035	BCORL1	NM_021946	4.62075
UDP-N-acetyl-alpha-D-galactosamine:polypeptide N-acetylgalactosaminyltransferase 10 (GalNAc-T10)	55568	GALNT10	NM_017540	4.62
ribosomal protein S25	6230	RPS25	NM_001028	4.62
leptin receptor overlapping transcript	54741	LEPROT	NM_017526	4.619
Werner syndrome, RecQ helicase-like	7486	WRN	NM_000553	4.6175
DCN1, defective in cullin neddylation 1, domain containing 5 (S. cerevisiae)	84259	DCUN1D5	NM_032299	4.61425
signal transducer and activator of transcription 3 (acute-phase response factor)	6774	STAT3	NM_003150	4.6125
tRNA phosphotransferase 1	83707	TRPT1	NM_031472	4.61
growth hormone inducible transmembrane protein	27069	GHITM	NM_014394	4.61
interleukin 27 receptor, alpha	9466	IL27RA	NM_004843	4.605
ret proto-oncogene	5979	RET	NM_020630; NM_000323	4.6025
chromodomain helicase DNA binding protein 8	57680	CHD8	XM_370738	4.5975
chromosome 2 open reading frame 40	84417	C2orf40	NM_032411	4.5915
inhibin, beta C	3626	INHBC	NM_005538	4.59
chromosome 21 open reading frame 66	94104	C21orf66	NM_013329	4.58775
aldehyde dehydrogenase 4 family, member A1	8659	ALDH4A1	NM_003748	4.5875
KIAA1609	57707	KIAA1609	NM_020947	4.58725
senataxin	23064	SETX	NM_015046	4.581
5'-nucleotidase domain containing 3	51559	NT5DC3	NM_016575	4.58025
cytochrome b-561 domain containing 1	284613	CYB561D1	NM_182580	4.58
iroquois homeobox 2	153572	IRX2	NM_033267	4.5785
Not present	401265	KBTBD1	NM_001003760	4.57625
G protein-coupled receptor 107	57720	GPR107	NM_020960	4.575
brain and reproductive organ-expressed (TNFRSF1A modulator)	9577	BRE	NM_004899	4.574
solute carrier family 2 (facilitated glucose transporter), member 6	11182	SLC2A6	NM_017585	4.5725
similar to F-box only protein 2	342897	LOC342897	NM_001001414	4.57125
peptidoglycan recognition protein 3	114771	PGLYRP3	NM_052891	4.57
pregnancy specific beta-1-glycoprotein 11	5680	PSG11	NM_002785	4.57
tripartite motif-containing 31	11074	TRIM31	NM_007028	4.56875
abhydrolase domain containing 4	63874	ABHD4	NM_022060	4.5675
receptor (chemosensory) transporter protein 4	64108	RTP4	NM_022147	4.56525
chromosome 11 open reading frame 54	28970	C11orf54	NM_014039	4.565
calcium-sensing receptor (hypocalciuric hypercalcemia 1, severe neonatal hyperparathyroidism)	846	CASR	NM_000388	4.565
TATA box binding protein like 2	387332	TBPL2	NM_199047	4.5535
ELOVL family member 6, elongation of long chain fatty acids (FEN1/Elo2, SUR4/Elo3-like, yeast)	79071	ELOVL6	NM_024090	4.5525
cytochrome P450, family 19, subfamily A, polypeptide 1	1588	CYP19A1	NM_000103	4.5475
nucleotide-binding oligomerization domain containing 2	64127	NOD2	NM_022162	4.54
alkB, alkylation repair homolog 1 (E. coli)	8846	ALKBH1	NM_006020	4.54
defensin, alpha 4, corticostatin	1669	DEFA4	NM_001925	4.5335
arginyl aminopeptidase (aminopeptidase B)	6051	RNPEP	NM_020216	4.533
zinc and ring finger 1	84937	ZNRF1	NM_032268	4.53275
telomerase reverse transcriptase	7015	TERT	NM_003219	4.5325
secreted LY6/PLAUR domain containing 1	57152	SLURP1	NM_020427	4.5305
insulinoma-associated 1	3642	INSM1	NM_002196	4.53
F-box and leucine-rich repeat protein 20	84961	FBXL20	NM_032875	4.52875
heterogeneous nuclear ribonucleoprotein C (C1/C2)	3183	HNRNPC	NM_004500	4.52875
nudix (nucleoside diphosphate linked moiety X)-type motif 16	131870	NUDT16	NM_152395	4.52775
pyrroline-5-carboxylate reductase family, member 2	29920	PYCR2	NM_013328	4.5275
hypothetical protein FLJ22222	79701	FLJ22222	NM_024648	4.52
zinc finger protein 329	79673	ZNF329	NM_024620	4.5195
chromosome 1 open reading frame 58	148362	C1orf58	NM_144695	4.518
forkhead box N2	3344	FOXN2	NM_002158	4.5175
CD37 molecule	951	CD37	NM_001774	4.515
v-crk sarcoma virus CT10 oncogene homolog (avian)-like	1399	CRKL	NM_005207	4.5125
vacuolar protein sorting 53 homolog (S. cerevisiae)	55275	VPS53	NM_018289	4.51225
PR domain containing 11	56981	PRDM11	NM_020229	4.51
ring finger protein 13	11342	RNF13	NM_007282	4.5095
exonuclease 1	9156	EXO1	NM_003686	4.5075
endothelial differentiation, sphingolipid G-protein-coupled receptor, 5	9294	EDG5	NM_004230	4.505
ring finger protein 146	81847	RNF146	NM_030963	4.50275
midline 1 (Opitz/BBB syndrome)	4281	MID1	NM_000381	4.50225
Not present	440073	IQSEC3	NM_015232	4.5
transmembrane protein 186	25880	TMEM186	NM_015421	4.49375
major facilitator superfamily domain containing 11	79157	MFSD11	NM_024311	4.49275
signal transducer and activator of transcription 2, 113kDa	6773	STAT2	NM_005419	4.49
cysteine-rich, angiogenic inducer, 61	3491	CYR61	NM_001554	4.48925
G protein-coupled receptor associated sorting protein 2	114928	GPRASP2	NM_138437	4.48925
deltex 4 homolog (Drosophila)	23220	DTX4	XM_166213	4.48375
isoprenylcysteine carboxyl methyltransferase	23463	ICMT	NM_012405	4.4825
small EDRK-rich factor 2	10169	SERF2	NM_005770	4.476
zinc finger protein 345	25850	ZNF345	NM_003419	4.476
F-box and WD repeat domain containing 4	6468	FBXW4	NM_022039	4.47275
cytochrome b5 reductase 3	1727	CYB5R3	NM_000398	4.4725
rhodopsin (opsin 2, rod pigment) (retinitis pigmentosa 4, autosomal dominant)	6010	RHO	NM_000539	4.47
COP9 constitutive photomorphogenic homolog subunit 7A (Arabidopsis)	50813	COPS7A	NM_016319	4.465
acyl-CoA thioesterase 7	11332	ACOT7	NM_007274	4.4625
high-mobility group 20B	10362	HMG20B	NM_006339	4.4575
BCL2-like 12 (proline rich)	83596	BCL2L12	NM_052842	4.45675
neuroblastoma RAS viral (v-ras) oncogene homolog	4893	NRAS	NM_002524	4.4525
chemokine (C-C motif) ligand 8	6355	CCL8	NM_005623	4.45
modulator of apoptosis 1	64112	MOAP1	NM_022151	4.45
jagunal homolog 1 (Drosophila)	84522	JAGN1	NM_032492	4.44825
suppressor of Ty 4 homolog 1 (S. cerevisiae)	6827	SUPT4H1	NM_003168	4.4475
NADH dehydrogenase (ubiquinone) 1 alpha subcomplex, 1, 7.5kDa	4694	NDUFA1	NM_004541	4.445
arginine/serine-rich coiled-coil 2	65117	RSRC2	NM_023012	4.44325
spindle assembly 6 homolog (C. elegans)	163786	SASS6	NM_194292	4.44225
cyclin-dependent kinase 20	23552	CDK20	NM_012119	4.4375
uridine phosphorylase 1	7378	UPP1	NM_003364	4.4375
tripartite motif-containing 50	135892	TRIM50	NM_178125	4.43525
acyl-CoA thioesterase 9	23597	ACOT9	NM_012332	4.435
COX17 cytochrome c oxidase assembly homolog (S. cerevisiae)	10063	COX17	NM_005694	4.435
Not present	390260	OR6X1	NM_001005188	4.43325
WW domain containing E3 ubiquitin protein ligase 2	11060	WWP2	NM_007014	4.43075
ropporin, rhophilin associated protein 1	54763	ROPN1	NM_017578	4.42875
glutamate receptor, ionotropic, N-methyl D-aspartate 2B	2904	GRIN2B	NM_000834	4.4275
glia maturation factor, beta	2764	GMFB	NM_004124	4.425
patatin-like phospholipase domain containing 1	285848	PNPLA1	NM_173676	4.425
NADPH oxidase 1	27035	NOX1	NM_007052	4.4175
GRAM domain containing 1B	57476	GRAMD1B	XM_370660	4.413
Lix1 homolog (chicken)	167410	LIX1	NM_153234	4.40975
G protein-coupled receptor 171	29909	GPR171	NM_013308	4.405
kallikrein-related peptidase 6	5653	KLK6	NM_002774	4.402
chromosome 9 open reading frame 46	55848	C9orf46	NM_018465	4.397
methylcrotonoyl-Coenzyme A carboxylase 1 (alpha)	56922	MCCC1	NM_020166	4.395
PIH1 domain containing 2	120379	PIH1D2	NM_138789	4.39375
arginyl-tRNA synthetase	5917	RARS	NM_002887	4.39
platelet factor 4 (chemokine (C-X-C motif) ligand 4)	5196	PF4	NM_002619	4.38775
Leber congenital amaurosis 5	167691	LCA5	NM_181714	4.38675
Not present	441376	LOC441376	NM_001025357	4.38425
potassium voltage-gated channel, subfamily H (eag-related), member 6	81033	KCNH6	NM_030779	4.3825
actin binding LIM protein 1	3983	ABLIM1	NM_002313	4.38025
insulin-like growth factor binding protein 7	3490	IGFBP7	NM_001553	4.38
chemokine (C-C motif) ligand 3-like 3	414062	CCL3L3	NM_001001437	4.37025
Not present	245940	DEFB130	NM_001037804	4.37
solute carrier family 35, member E2	9906	SLC35E2	NM_014854	4.37
forkhead box O1	2308	FOXO1	NM_002015	4.3675
lymphocyte-specific protein tyrosine kinase	3932	LCK	NM_005356; NM_001042771	4.36625
chromosome 12 open reading frame 43	64897	C12orf43	NM_022895	4.3635
chromosome 5 open reading frame 39	389289	C5orf39	XM_371738	4.3575
histidine acid phosphatase domain containing 1	23262	HISPPD1	NM_015216	4.355
phosphatidylinositol glycan anchor biosynthesis, class K	10026	PIGK	NM_005482	4.355
Not present	158431	FLJ16636	NM_001001662	4.354
tubulin, gamma complex associated protein 4	27229	TUBGCP4	NM_014444	4.35125
SH3 domain containing 19	152503	SH3D19	XM_098238	4.35
musashi homolog 1 (Drosophila)	4440	MSI1	NM_002442	4.34575
opioid receptor, kappa 1	4986	OPRK1	NM_000912	4.345
Not present	79822	ARHGAP28	NM_030672	4.3445
centromere protein K	64105	CENPK	NM_022145	4.34175
dehydrogenase/reductase (SDR family) member 7	51635	DHRS7	NM_016029	4.34
tubulin, beta 8	347688	TUBB8	NM_177987	4.34
vang-like 1 (van gogh, Drosophila)	81839	VANGL1	NM_138959	4.33875
similar to RIKEN cDNA 2210021J22	150383	LOC150383	NM_207327	4.3375
dynactin 6	10671	DCTN6	NM_006571	4.33725
SH3 domain and tetratricopeptide repeats 2	79628	SH3TC2	NM_024577	4.336
Fanconi anemia, complementation group M	57697	FANCM	XM_048128	4.3325
melanin-concentrating hormone receptor 2	84539	MCHR2	NM_032503	4.33
zinc finger protein 175	7728	ZNF175	NM_007147	4.325
zinc finger protein 167	55888	ZNF167	NM_018651	4.325
hypothetical protein LOC134145	134145	LOC134145	NM_199133	4.32275
zinc finger protein 670	93474	ZNF670	NM_033213	4.32275
vanin 1	8876	VNN1	NM_004666	4.3225
NADPH oxidase activator 1	10811	NOXA1	NM_006647	4.3215
opsin 5	221391	OPN5	NM_181744	4.32
SIN3 homolog A, transcription regulator (yeast)	25942	SIN3A	NM_015477	4.32
CD40 molecule, TNF receptor superfamily member 5	958	CD40	NM_001250	4.32
family with sequence similarity 96, member B	51647	FAM96B	NM_016062	4.315
La ribonucleoprotein domain family, member 2	55132	LARP2	NM_018078	4.31275
dynein, axonemal, light intermediate chain 1	7802	DNALI1	NM_003462	4.3125
ring finger protein 38	152006	RNF38	NM_022781	4.31075
mitochondrial ribosomal protein L12	6182	MRPL12	NM_002949	4.31
Not present	255783	LOC255783	NM_178511	4.30125
ADP-ribosylation factor-like 6 interacting protein 1	23204	ARL6IP1	NM_015161	4.30075
zinc finger protein 787	126208	ZNF787	XM_058999	4.2935
RAB32, member RAS oncogene family	10981	RAB32	NM_006834	4.29
centrosomal protein 192kDa	55125	CEP192	NM_018069	4.29
potassium channel tetramerisation domain containing 7	154881	KCTD7	NM_153033	4.2775
5-hydroxytryptamine (serotonin) receptor 3 family member D	200909	HTR3D	NM_182537	4.275
ropporin 1-like	83853	ROPN1L	NM_031916	4.2725
zinc finger protein 791	163049	ZNF791	NM_153358	4.2715
FLJ46082 protein	389799	FLJ46082	NM_207417	4.27025
cytochrome P450, family 2, subfamily C, polypeptide 18	1562	CYP2C18	NM_000772	4.2675
hypothetical protein FLJ21075	80099	FLJ21075	NM_025031	4.2655
regulator of G-protein signaling 13	6003	RGS13	NM_002927	4.265
PDZ domain containing 3	79849	PDZD3	NM_024791	4.264
hypoxia-inducible factor prolyl 4-hydroxylase	54681	PH-4	NM_017732	4.2625
fragile X mental retardation 1 neighbor	158521	FMR1NB	NM_152578	4.25675
wingless-type MMTV integration site family, member 8B	7479	WNT8B	NM_003393	4.2565
ribosomal protein S9	6203	RPS9	NM_001013	4.255
chromosome 20 open reading frame 12	55184	C20orf12	NM_018152	4.25325
doublecortin-like kinase 2	166614	DCLK2	NM_152619; NM_001040261	4.2525
transmembrane protein 80	283232	TMEM80	NM_174940	4.2485
nucleoporin 54kDa	53371	NUP54	NM_017426	4.24725
ring finger protein 130	55819	RNF130	NM_018434	4.24525
zinc finger protein 496	84838	ZNF496	NM_032752	4.245
zinc finger, DHHC-type containing 8	29801	ZDHHC8	NM_013373	4.24
NOP58 ribonucleoprotein homolog (yeast)	51602	NOP58	NM_015934	4.239
DEAD (Asp-Glu-Ala-Asp) box polypeptide 47	51202	DDX47	NM_016355	4.2375
synaptogyrin 2	9144	SYNGR2	NM_004710	4.23275
tripartite motif-containing 58	25893	TRIM58	NM_015431	4.23225
chromosome 22 open reading frame 16	400916	C22orf16	NM_213720	4.23175
thioredoxin domain containing 9	10190	TXNDC9	NM_005783	4.23175
Yip1 domain family, member 6	286451	YIPF6	NM_173834	4.23
cytochrome c oxidase subunit VIIb	1349	COX7B	NM_001866	4.228
insulin-like growth factor binding protein 5	3488	IGFBP5	NM_000599	4.22525
PRP38 pre-mRNA processing factor 38 (yeast) domain containing B	55119	PRPF38B	NM_018061	4.22375
fatty acid binding protein 2, intestinal	2169	FABP2	NM_000134	4.22
microphthalmia-associated transcription factor	4286	MITF	NM_000248	4.22
coiled-coil domain containing 82	79780	CCDC82	NM_024725	4.21875
cyclic AMP phosphoprotein, 19 kD	10776	ARPP-19	NM_006628	4.2175
dynamin binding protein	23268	DNMBP	NM_015221	4.21525
taste receptor, type 2, member 9	50835	TAS2R9	NM_023917	4.2125
ankyrin repeat and FYVE domain containing 1	51479	ANKFY1	NM_016376	4.21225
nucleolin	4691	NCL	NM_005381	4.21
ribosomal protein S17	6218	RPS17	NM_001021	4.21
F-box and leucine-rich repeat protein 12	54850	FBXL12	NM_017703	4.20925
AP2 associated kinase 1	22848	AAK1	NM_014911	4.2075
5'-nucleotidase, cytosolic III	51251	NT5C3	NM_016489	4.20575
PDS5, regulator of cohesion maintenance, homolog B (S. cerevisiae)	23047	PDS5B	NM_015032	4.2
netrin 4	59277	NTN4	NM_021229	4.2
ARHGEF5-like	445328	FLJ43692	NM_001003702	4.1995
FLJ27505 protein	389320	FLJ27505	NM_207408	4.195
chromosome 19 open reading frame 24	55009	C19orf24	NM_017914	4.1905
Ras association (RalGDS/AF-6) domain family member 3	283349	RASSF3	NM_178169	4.19
transmembrane channel-like 5	79838	TMC5	NM_024780	4.19
family with sequence similarity 71, member C	196472	FAM71C	NM_153364	4.18925
Not present	727830	LOC727830	NM_001083124	4.18775
nipsnap homolog 3B (C. elegans)	55335	NIPSNAP3B	NM_018376	4.185
eukaryotic translation initiation factor 3, subunit C	8663	EIF3C	NM_003752	4.1825
small trans-membrane and glycosylated protein	57228	LOC57228	NM_020467	4.18175
ARP1 actin-related protein 1 homolog A, centractin alpha (yeast)	10121	ACTR1A	NM_005736	4.18
NOL1/NOP2/Sun domain family, member 5B	155400	NSUN5B	NM_145645	4.179
Nedd4 family interacting protein 1	80762	NDFIP1	NM_030571	4.17825
methylenetetrahydrofolate dehydrogenase (NADP+ dependent) 1-like	25902	MTHFD1L	NM_015440	4.1775
feline sarcoma oncogene	2242	FES	NM_002005	4.1725
zinc finger and SCAN domain containing 5	79149	ZSCAN5	NM_024303	4.16775
salt-inducible kinase 2	23235	SIK2	NM_015191	4.1675
sortilin-related receptor, L(DLR class) A repeats-containing	6653	SORL1	NM_003105	4.1675
RAP1 GTPase activating protein	5909	RAP1GAP	NM_002885	4.165
transmembrane protein 136	219902	TMEM136	NM_174926	4.16125
glucagon	2641	GCG	NM_002054	4.146
HMP19 protein	51617	HMP19	NM_015980	4.145
histidine ammonia-lyase	3034	HAL	NM_002108	4.1425
ATPase, class II, type 9B	374868	ATP9B	NM_198531	4.14
oxysterol binding protein-like 5	114879	OSBPL5	NM_020896	4.13725
RAN binding protein 2	5903	RANBP2	NM_006267	4.135
dual specificity phosphatase 22	56940	DUSP22	NM_020185	4.13475
transmembrane protein 54	113452	TMEM54	NM_033504	4.134
pyruvate carboxylase	5091	PC	NM_000920	4.13
interleukin 22	50616	IL22	NM_020525	4.12025
BTB (POZ) domain containing 9	114781	BTBD9	NM_152733	4.12
protocadherin alpha 8	56140	PCDHA8	NM_018911	4.12
thymidine phosphorylase	1890	TYMP	NM_001953	4.1175
transcription factor AP-2 alpha (activating enhancer binding protein 2 alpha)	7020	TFAP2A	NM_003220	4.1175
GDNF family receptor alpha 2	2675	GFRA2	NM_001495	4.11675
HD domain containing 3	374659	HDDC3	NM_198527	4.11625
NADH dehydrogenase (ubiquinone) 1, subcomplex unknown, 1, 6kDa	4717	NDUFC1	NM_002494	4.1125
UBX domain protein 10	127733	UBXN10	NM_152376	4.11
F-box and leucine-rich repeat protein 19	54620	FBXL19	XM_375337	4.10175
spermatogenesis associated 17	128153	SPATA17	NM_138796	4.1005
sex determining region Y	6736	SRY	NM_003140	4.095
AFG3 ATPase family gene 3-like 2 (yeast)	10939	AFG3L2	NM_006796	4.0935
chromosome 20 open reading frame 24	55969	C20orf24	NM_199483	4.09175
nucleoporin like 1	9818	NUPL1	NM_014089	4.09025
estrogen-related receptor beta	2103	ESRRB	NM_004452	4.09
chromosome 9 open reading frame 139	401563	C9orf139	NM_207511	4.0865
methyl-CpG binding domain protein 6	114785	MBD6	NM_052897	4.08375
heat shock 70kDa protein 9 (mortalin)	3313	HSPA9	NM_004134	4.0825
chromosome 10 open reading frame 125	282969	C10orf125	NM_198472	4.08
secretagogin, EF-hand calcium binding protein	10590	SCGN	NM_006998	4.07375
coiled-coil domain containing 116	164592	CCDC116	NM_152612	4.07075
eukaryotic translation initiation factor 4E binding protein 2	1979	EIF4EBP2	NM_004096	4.0675
folliculin	201163	FLCN	NM_144606	4.06325
adaptor-related protein complex 1, sigma 3 subunit	130340	AP1S3	NM_178814	4.05875
runt-related transcription factor 3	864	RUNX3	NM_004350	4.0575
phospholipase C, zeta 1	89869	PLCZ1	NM_033123	4.0525
ornithine aminotransferase (gyrate atrophy)	4942	OAT	NM_000274	4.0475
transient receptor potential cation channel, subfamily V, member 6	55503	TRPV6	NM_018646	4.0425
Not present	100128731	LOC100128731	NM_001134693	4.03875
origin recognition complex, subunit 6 like (yeast)	23594	ORC6L	NM_014321	4.03625
major facilitator superfamily domain containing 8	256471	MFSD8	NM_152778	4.032
peroxisomal proliferator-activated receptor A interacting complex 285	85441	PRIC285	NM_033405	4.03
peroxisome proliferator-activated receptor gamma, coactivator 1 alpha	10891	PPARGC1A	NM_013261	4.0275
elastin (supravalvular aortic stenosis, Williams-Beuren syndrome)	2006	ELN	NM_000501	4.01975
ring finger protein 182	221687	RNF182	NM_152737	4.01875
ankyrin repeat domain 56	345079	ANKRD56	XM_293687	4.01725
family with sequence similarity 62 (C2 domain containing), member C	83850	FAM62C	NM_031913	4.01725
zinc finger protein 665	79788	ZNF665	NM_024733	4.0165
chromosome 20 open reading frame 166	128826	C20orf166	NM_178463	4.015
transmembrane protein 53	79639	TMEM53	NM_024587	4.01475
BR serine/threonine kinase 2	9024	BRSK2	NM_003957	4.0125
protein phosphatase 2 (formerly 2A), regulatory subunit B'', gamma	55012	PPP2R3C	NM_017917	4.01175
ectonucleotide pyrophosphatase/phosphodiesterase 3	5169	ENPP3	NM_005021	4.0075
Not present	219493	OR5AR1	NM_001004730	4.005
CDK2-associated protein 2	10263	CDK2AP2	NM_005851	4.00175
late cornified envelope 2A	353139	LCE2A	NM_178428	4.0015
advillin	10677	AVIL	NM_006576	4
bystin-like	705	BYSL	NM_004053	3.99775
Not present	440093	LOC440093	NM_001013699	3.996
zinc finger protein 45	7596	ZNF45	NM_003425	3.995
GTP binding protein overexpressed in skeletal muscle	2669	GEM	NM_005261	3.995
eukaryotic translation initiation factor 3, subunit B	8662	EIF3B	NM_003751	3.995
small nuclear RNA activating complex, polypeptide 1, 43kDa	6617	SNAPC1	NM_003082	3.995
chromosome 13 open reading frame 16	121793	C13orf16	NM_152324	3.99375
hect (homologous to the E6-AP (UBE3A) carboxyl terminus) domain and RCC1 (CHC1)-like domain (RLD) 1	8925	HERC1	NM_003922	3.99325
structural maintenance of chromosomes 6	79677	SMC6	NM_024624	3.993
NADH dehydrogenase (ubiquinone) 1, subcomplex unknown, 2, 14.5kDa	4718	NDUFC2	NM_004549	3.9925
coagulation factor II (thrombin) receptor	2149	F2R	NM_001992	3.985
transmembrane protease, serine 11F	389208	TMPRSS11F	NM_207407	3.985
poly(A) polymerase beta (testis specific)	56903	PAPOLB	NM_020144	3.985
polyglutamine binding protein 1	10084	PQBP1	NM_005710	3.98125
zinc finger protein 383	163087	ZNF383	NM_152604	3.98075
zinc finger protein 230	7773	ZNF230	NM_006300	3.98
pleckstrin and Sec7 domain containing 3	23362	PSD3	NM_206909	3.9785
caspase 9, apoptosis-related cysteine peptidase	842	CASP9	NM_001229	3.978
carboxypeptidase N, polypeptide 2	1370	CPN2	J05158	3.9775
serpin peptidase inhibitor, clade A (alpha-1 antiproteinase, antitrypsin), member 3	12	SERPINA3	NM_001085	3.977
jun dimerization protein 2	122953	JDP2	NM_130469	3.975
Duffy blood group, chemokine receptor	2532	DARC	NM_002036	3.975
laeverin	206338	FLJ90650	NM_173800	3.9725
Not present	554313	H4/o	NM_001034077	3.97175
activating transcription factor 7 interacting protein	55729	ATF7IP	NM_018179	3.965
ras homolog gene family, member B	388	RHOB	NM_004040	3.9625
hepatocyte growth factor-regulated tyrosine kinase substrate	9146	HGS	NM_004712	3.96
xanthine dehydrogenase	7498	XDH	NM_000379	3.9575
hepcidin antimicrobial peptide	57817	HAMP	NM_021175	3.95575
fatty acid binding protein 4, adipocyte	2167	FABP4	NM_001442	3.955
leucine rich repeat and fibronectin type III domain containing 5	145581	LRFN5	NM_152447	3.955
Not present	643847	LOC643847	XM_932219	3.9525
flavin containing monooxygenase 1	2326	FMO1	NM_002021	3.95
retrotransposon gag domain containing 4	340526	RGAG4	XM_291322	3.94975
ATPase family, AAA domain containing 2	29028	ATAD2	NM_014109	3.9475
NADH dehydrogenase (ubiquinone) 1 alpha subcomplex, 12	55967	NDUFA12	NM_018838	3.9475
phosphatidylinositol binding clathrin assembly protein	8301	PICALM	NM_007166	3.94725
ATP binding domain 4	89978	ATPBD4	NM_080650	3.9465
integral membrane protein 2B	9445	ITM2B	NM_021999	3.945
vesicle-associated membrane protein 4	8674	VAMP4	NM_003762	3.945
chromosome 11 open reading frame 17	56672	C11orf17	NM_020642	3.94075
chromosome X open reading frame 48	54967	CXorf48	NM_017863	3.93125
O-6-methylguanine-DNA methyltransferase	4255	MGMT	NM_002412	3.93
RAB interacting factor	5877	RABIF	NM_002871	3.93
Zic family member 1 (odd-paired homolog, Drosophila)	7545	ZIC1	NM_003412	3.93
headcase homolog (Drosophila)	51696	HECA	NM_016217	3.9285
kelch domain containing 7B	113730	KLHDC7B	NM_138433	3.925
centaurin, beta 5	116983	CENTB5	NM_030649	3.9235
lin-52 homolog (C. elegans)	91750	LIN52	XM_370767	3.92125
phosphodiesterase 9A	5152	PDE9A	NM_002606	3.92
transmembrane protein 138	51524	TMEM138	NM_016464	3.9165
myosin, light chain 3, alkali; ventricular, skeletal, slow	4634	MYL3	NM_000258	3.915
chemokine (C-C motif) receptor-like 1	51554	CCRL1	NM_016557	3.915
ras homolog gene family, member F (in filopodia)	54509	RHOF	NM_019034	3.9125
interleukin 32	9235	IL32	NM_004221	3.912
cullin 3	8452	CUL3	NM_003590	3.91175
myotubularin related protein 7	9108	MTMR7	XM_044727	3.91125
protease, serine, 8	5652	PRSS8	NM_002773	3.911
G protein-coupled receptor 37 (endothelin receptor type B-like)	2861	GPR37	NM_005302	3.91
exocyst complex component 3-like 2	90332	EXOC3L2	NM_138568	3.90625
synaptotagmin XV	83849	SYT15	NM_181519	3.905
syntaxin 1A (brain)	6804	STX1A	NM_004603	3.905
keratin associated protein 9-4	85280	KRTAP9-4	NM_033191	3.9025
opioid receptor, mu 1	4988	OPRM1	NM_000914	3.9
transforming growth factor, alpha	7039	TGFA	NM_003236	3.89825
G protein-coupled receptor 143	4935	GPR143	NM_000273	3.895
citrate lyase beta like	171425	CLYBL	NM_138280	3.895
kallikrein-related peptidase 10	5655	KLK10	NM_002776	3.893
cleavage and polyadenylation specific factor 1, 160kDa	29894	CPSF1	NM_013291	3.89175
Not present	202134	LOC202134	NM_001079529	3.89075
tumor suppressing subtransferable candidate 1	7260	TSSC1	NM_003310	3.89
importin 8	10526	IPO8	NM_006390	3.89
multiple EGF-like-domains 6	1953	MEGF6	XM_031401	3.88325
NUAK family, SNF1-like kinase, 1	9891	NUAK1	NM_014840	3.8825
zinc finger protein 583	147949	ZNF583	NM_152478	3.87925
olfactory receptor, family 12, subfamily D, member 2	26529	OR12D2	NM_013936	3.87725
c-ros oncogene 1 , receptor tyrosine kinase	6098	ROS1	NM_002944	3.8725
scavenger receptor class F, member 2	91179	SCARF2	NM_153334	3.8725
CD70 molecule	970	CD70	NM_001252	3.87225
guanine nucleotide binding protein (G protein), alpha 11 (Gq class)	2767	GNA11	NM_002067	3.87
tumor protein p73	7161	TP73	NM_005427	3.8675
sterile alpha motif domain containing 7	344658	SAMD7	NM_182610	3.8635
ATP-binding cassette, sub-family E (OABP), member 1	6059	ABCE1	NM_002940	3.86
nuclear receptor subfamily 4, group A, member 3	8013	NR4A3	NM_006981	3.86
gap junction protein, beta 5, 31.1kDa	2709	GJB5	NM_005268	3.86
Josephin domain containing 2	126119	JOSD2	NM_138334	3.85775
Not present	442038	SULT1C3	NM_001008743	3.8575
PDZ domain containing 2	23037	PDZD2	NM_015022	3.85625
MAS-related GPR, member X3	117195	MRGPRX3	NM_054031	3.855
peripherin 2 (retinal degeneration, slow)	5961	PRPH2	NM_000322	3.8525
polymerase (RNA) II (DNA directed) polypeptide D	5433	POLR2D	NM_004805	3.8525
chromosome 15 open reading frame 33	196951	C15orf33	NM_152647	3.8525
spermatogenesis associated 4	132851	SPATA4	NM_144644	3.85
R3H domain containing 1	23518	R3HDM1	NM_015361	3.84775
hypothetical protein LOC284009	284009	LOC284009	XM_378642	3.84275
claudin 4	1364	CLDN4	NM_001305	3.84
gonadotropin-releasing hormone 2	2797	GNRH2	NM_001501	3.84
neighbor of BRCA1 gene 1	4077	NBR1	NM_005899	3.83575
Huntingtin interacting protein K	25764	HYPK	NM_016400	3.835
cathepsin E	1510	CTSE	NM_001910	3.8305
GRIP and coiled-coil domain containing 1	79571	GCC1	NM_024523	3.83
methylmalonic aciduria (cobalamin deficiency) cblA type	166785	MMAA	NM_172250	3.83
esterase D/formylglutathione hydrolase	2098	ESD	NM_001984	3.83
minichromosome maintenance complex component 5	4174	MCM5	NM_006739	3.8275
apolipoprotein A-I	335	APOA1	NM_000039	3.8275
bicaudal D homolog 1 (Drosophila)	636	BICD1	NM_001714	3.8275
neurensin 1	140767	NRSN1	NM_080723	3.8265
adducin 3 (gamma)	120	ADD3	NM_016824	3.825
asparagine-linked glycosylation 3 homolog (S. cerevisiae, alpha-1,3-mannosyltransferase)	10195	ALG3	NM_005787	3.825
low density lipoprotein receptor-related protein 4	4038	LRP4	XM_035037	3.825
nucleolar protein 12	79159	NOL12	NM_024313	3.82475
protein phosphatase 2 (formerly 2A), regulatory subunit A, beta isoform	5519	PPP2R1B	NM_002716	3.82375
keratin 35	3886	KRT35	NM_002280	3.823
catenin (cadherin-associated protein), beta 1, 88kDa	1499	CTNNB1	NM_001904	3.8175
hypothetical protein LOC374920	374920	LOC374920	NM_199341	3.815
tenascin C (hexabrachion)	3371	TNC	NM_002160	3.815
zinc finger, MYND-type containing 10	51364	ZMYND10	NM_015896	3.81425
low density lipoprotein receptor-related protein associated protein 1	4043	LRPAP1	NM_002337	3.8125
chromosome 1 open reading frame 106	55765	C1orf106	NM_018265	3.81125
cadherin 18, type 2	1016	CDH18	NM_004934	3.81125
zinc finger protein 678	339500	ZNF678	NM_178549	3.80925
cadherin 1, type 1, E-cadherin (epithelial)	999	CDH1	NM_004360	3.805
alpha-1-B glycoprotein	1	A1BG	NM_130786	3.80475
interferon, alpha 17	3451	IFNA17	NM_021268	3.80325
Not present	2187	FANCB	NM_152633	3.8
Not present	390151	OR8H2	NM_001005200	3.79875
leucyl/cystinyl aminopeptidase	4012	LNPEP	NM_005575	3.796
Not present	653247	PRB2	NM_006248	3.795
PRP4 pre-mRNA processing factor 4 homolog B (yeast)	8899	PRPF4B	NM_003913; NM_176800	3.7925
olfactory receptor, family 5, subfamily K, member 4	403278	OR5K4	NM_001005517	3.785
septin 2	4735	41154	NM_004404	3.78425
WD repeat domain 53	348793	WDR53	NM_182627	3.781
lymphocyte cytosolic protein 2 (SH2 domain containing leukocyte protein of 76kDa)	3937	LCP2	NM_005565	3.78
par-6 partitioning defective 6 homolog gamma (C. elegans)	84552	PARD6G	NM_032510	3.78
chromosome 10 open reading frame 95	79946	C10orf95	NM_024886	3.7765
interleukin 17 receptor A	23765	IL17RA	NM_014339	3.775
TAF9B RNA polymerase II, TATA box binding protein (TBP)-associated factor, 31kDa	51616	TAF9B	NM_015975	3.7725
chromosome 21 open reading frame 56	84221	C21orf56	NM_032261	3.7705
ras homolog gene family, member D	29984	RHOD	NM_014578	3.77
SWI/SNF related, matrix associated, actin dependent regulator of chromatin, subfamily d, member 3	6604	SMARCD3	NM_003078	3.77
lysophosphatidylglycerol acyltransferase 1	9926	LPGAT1	XM_375837	3.77
troponin I type 2 (skeletal, fast)	7136	TNNI2	NM_003282	3.7675
Not present	448835	LCE6A	NM_001128600	3.765
glial cells missing homolog 1 (Drosophila)	8521	GCM1	NM_003643	3.765
UDP-GlcNAc:betaGal beta-1,3-N-acetylglucosaminyltransferase 2	10678	B3GNT2	NM_006577	3.7625
abhydrolase domain containing 2	11057	ABHD2	NM_007011	3.7575
v-ski sarcoma viral oncogene homolog (avian)	6497	SKI	NM_003036	3.755
PAN2 polyA specific ribonuclease subunit homolog (S. cerevisiae)	9924	PAN2	NM_014871	3.7545
maltase-glucoamylase (alpha-glucosidase)	8972	MGAM	NM_004668	3.75
stomatin (EPB72)-like 1	9399	STOML1	NM_004809	3.75
protein tyrosine phosphatase, receptor type, F	5792	PTPRF	NM_002840	3.74975
glycophorin C (Gerbich blood group)	2995	GYPC	NM_002101	3.7475
methylmalonic aciduria (cobalamin deficiency) cblC type, with homocystinuria	25974	MMACHC	XM_032397	3.74675
signal transducer and activator of transcription 5A	6776	STAT5A	NM_003152	3.745
HEAT repeat containing 2	54919	HEATR2	NM_017802	3.7435
glutathione S-transferase, C-terminal domain containing	79807	GSTCD	NM_024751	3.74275
threonyl-tRNA synthetase 2, mitochondrial (putative)	80222	TARS2	NM_025150	3.74225
similar to S-100 protein, alpha chain	132203	FLJ44379	XM_059578	3.74
pyrimidinergic receptor P2Y, G-protein coupled, 6	5031	P2RY6	NM_004154	3.74
kinetochore associated 1	9735	KNTC1	NM_014708	3.73975
l(3)mbt-like 4 (Drosophila)	91133	L3MBTL4	NM_173464	3.7375
zinc ribbon domain containing 1	30834	ZNRD1	NM_014596	3.7375
major histocompatibility complex, class II, DQ alpha 2	3118	HLA-DQA2	NM_020056	3.735
family with sequence similarity 110, member A	83541	FAM110A	NM_031424	3.73225
spermatogenesis associated 2-like	124044	SPATA2L	NM_152339	3.73025
cryptochrome 1 (photolyase-like)	1407	CRY1	NM_004075	3.73
glutamate-cysteine ligase, modifier subunit	2730	GCLM	NM_002061	3.73
short stature homeobox 2	6474	SHOX2	NM_003030	3.7275
zinc finger protein 474	133923	ZNF474	NM_207317	3.7265
chromosome 19 open reading frame 33	64073	C19orf33	NM_033520	3.726
melanoma associated antigen (mutated) 1	84939	MUM1	NM_032853	3.725
G protein-coupled receptor 172B	55065	GPR172B	NM_017986	3.7225
cadherin 16, KSP-cadherin	1014	CDH16	NM_004062	3.72
small G protein signaling modulator 1	129049	SGSM1	XM_059318	3.72
carcinoembryonic antigen-related cell adhesion molecule 3	1084	CEACAM3	NM_001815	3.71725
FYVE, RhoGEF and PH domain containing 1 (faciogenital dysplasia)	2245	FGD1	NM_004463	3.715
cyclin N-terminal domain containing 1	124817	CNTD1	NM_173478	3.7125
antagonist of mitotic exit network 1 homolog (S. cerevisiae)	196394	AMN1	NM_207337	3.71125
paraneoplastic antigen MA2	10687	PNMA2	XM_376764	3.71
RAB33A, member RAS oncogene family	9363	RAB33A	NM_004794	3.71
zinc finger protein 555	148254	ZNF555	NM_152791	3.71
phosphatidylinositol-4-phosphate 5-kinase, type I, gamma	23396	PIP5K1C	NM_012398	3.7075
LIM homeobox transcription factor 1, alpha	4009	LMX1A	NM_177398	3.7075
chromosome 2 open reading frame 33	56947	C2orf33	NM_020194	3.7065
Not present	386675	KRTAP18-7	NM_198689	3.70625
leucine rich repeat containing 56	115399	LRRC56	NM_198075	3.70525
tetratricopeptide repeat, ankyrin repeat and coiled-coil containing 1	85461	TANC1	XM_043492	3.7035
chromosome 17 open reading frame 39	79018	C17orf39	NM_024052	3.7
interleukin 4 receptor	3566	IL4R	NM_000418	3.695
cathepsin W	1521	CTSW	NM_001335	3.691
lysine (K)-specific demethylase 2B	84678	KDM2B	NM_032590	3.69025
NLR family, pyrin domain containing 13	126204	NLRP13	NM_176810	3.69
holocytochrome c synthase (cytochrome c heme-lyase)	3052	HCCS	NM_005333	3.69
Not present	138307	LCN8	NM_178469	3.69
arginyltransferase 1	11101	ATE1	NM_007041	3.6875
Not present	6706	SPRR2G	NM_001014291	3.685
chemokine (C-C motif) receptor 2	1231	CCR2	NM_000647	3.685
SNF8, ESCRT-II complex subunit, homolog (S. cerevisiae)	11267	SNF8	NM_007241	3.68225
keratin associated protein 13-3	337960	KRTAP13-3	NM_181622	3.68
potassium large conductance calcium-activated channel, subfamily M, alpha member 1	3778	KCNMA1	NM_002247	3.6775
CD84 molecule	8832	CD84	NM_003874	3.67525
LIM homeobox 5	64211	LHX5	NM_022363	3.675
butyrophilin, subfamily 3, member A2	11118	BTN3A2	NM_007047	3.6735
melanoma antigen family A, 2B	266740	MAGEA2B	NM_153488	3.67
protein (peptidylprolyl cis/trans isomerase) NIMA-interacting, 4 (parvulin)	5303	PIN4	NM_006223	3.67
Not present	548644	POLR2J3	NM_001097615	3.66825
purinergic receptor P2X, ligand-gated ion channel, 1	5023	P2RX1	NM_002558	3.6675
trans-golgi network protein 2	10618	TGOLN2	NM_006464	3.66
like-glycosyltransferase	9215	LARGE	NM_004737	3.66
proline rich 15	222171	PRR15	NM_175887	3.65975
protocadherin beta 6	56130	PCDHB6	NM_018939	3.659
hypothetical protein LOC201725	201725	LOC201725	XM_376349	3.65875
complement component (3b/4b) receptor 1 (Knops blood group)	1378	CR1	NM_000573	3.6575
importin 7	10527	IPO7	NM_006391	3.6575
ribosomal protein S19	6223	RPS19	NM_001022	3.65725
collagen, type XXIX, alpha 1	256076	COL29A1	NM_153264	3.657
collagen triple helix repeat containing 1	115908	CTHRC1	NM_138455	3.65525
KIAA0494	9813	KIAA0494	XM_375726	3.655
ankyrin repeat domain 50	57182	ANKRD50	XM_048747	3.655
suppressor of Ty 5 homolog (S. cerevisiae)	6829	SUPT5H	NM_003169	3.6525
growth differentiation factor 5	8200	GDF5	NM_000557	3.65
thyroid hormone receptor interactor 4	9325	TRIP4	NM_016213	3.645
fatty acid binding protein 3, muscle and heart (mammary-derived growth inhibitor)	2170	FABP3	NM_004102	3.6425
ribosomal protein S6 kinase, 90kDa, polypeptide 5	9252	RPS6KA5	NM_004755; NM_182398	3.6425
protein tyrosine phosphatase-like (proline instead of catalytic arginine), member A	9200	PTPLA	NM_014241	3.64225
phospholipase C-like 1	5334	PLCL1	NM_006226	3.64
olfactory receptor, family 51, subfamily F, member 2	119694	OR51F2	XM_061626	3.64
serine/threonine kinase 3	6788	STK3	NM_006281	3.6375
TEL2, telomere maintenance 2, homolog (S. cerevisiae)	9894	TELO2	NM_016111	3.635
FERM and PDZ domain containing 1	22844	FRMPD1	NM_014907	3.635
neural precursor cell expressed, developmentally down-regulated 1	121441	NEDD1	NM_152905	3.6345
PRAME family member 4	400735	PRAMEF4	XM_291396	3.62625
ribosomal protein S16	6217	RPS16	NM_001020	3.62325
capping protein (actin filament) muscle Z-line, beta	832	CAPZB	NM_004930	3.6215
PWWP domain containing 2B	170394	PWWP2B	NM_138499	3.6215
ST8 alpha-N-acetyl-neuraminide alpha-2,8-sialyltransferase 1	6489	ST8SIA1	NM_003034	3.62
neuregulin 4	145957	NRG4	NM_138573	3.62
alpha-1-B glycoprotein	1	A1BG	NM_130786	3.61975
chromosome 2 open reading frame 42	54980	C2orf42	NM_017880	3.61775
keratin associated protein 4-12	83755	KRTAP4-12	NM_031854	3.616
PR domain containing 1, with ZNF domain	639	PRDM1	NM_001198	3.615
protein phosphatase 1, regulatory (inhibitor) subunit 3B	79660	PPP1R3B	NM_024607	3.615
ARP5 actin-related protein 5 homolog (yeast)	79913	ACTR5	NM_024855	3.615
WSC domain containing 1	23302	WSCD1	XM_041964	3.61425
ubiquitin-conjugating enzyme E2L 3	7332	UBE2L3	NM_003347	3.61425
transmembrane protein 185A	84548	TMEM185A	NM_032508	3.61275
casein kinase 1, gamma 3	1456	CSNK1G3	NM_004384; NM_001044722; NM_001031812	3.6125
pre-B-cell leukemia homeobox 4	80714	PBX4	NM_025245	3.6125
cholesteryl ester transfer protein, plasma	1071	CETP	NM_000078	3.61
transcription termination factor, RNA polymerase I	7270	TTF1	NM_007344	3.61
UDP glucuronosyltransferase 1 family, polypeptide A4	54657	UGT1A4	NM_007120	3.6075
F-box protein 28	23219	FBXO28	NM_015176	3.60525
interferon, beta 1, fibroblast	3456	IFNB1	NM_002176	3.605
sortilin-related VPS10 domain containing receptor 2	57537	SORCS2	NM_020777	3.605
fumarylacetoacetate hydrolase domain containing 2B	151313	FAHD2B	NM_199336	3.6025
chloride channel, calcium activated, family member 3	9629	CLCA3	NM_004921	3.6025
RAB3B, member RAS oncogene family	5865	RAB3B	NM_002867	3.6025
alkB, alkylation repair homolog 3 (E. coli)	221120	ALKBH3	NM_139178	3.595
ubiquitin-conjugating enzyme E2, J1 (UBC6 homolog, yeast)	51465	UBE2J1	NM_016021	3.59425
olfactory receptor, family 2, subfamily L, member 8	391190	OR2L8	NM_001001963	3.59
polymerase (DNA directed) sigma	11044	POLS	NM_006999	3.585
methylthioadenosine phosphorylase	4507	MTAP	NM_002451	3.585
olfactory receptor, family 4, subfamily A, member 5	81318	OR4A5	NM_001005272	3.585
natural killer-tumor recognition sequence	4820	NKTR	NM_005385	3.585
FYVE and coiled-coil domain containing 1	79443	FYCO1	NM_024513	3.58325
zinc finger, MYND-type containing 8	23613	ZMYND8	NM_012408	3.5825
copine IV	131034	CPNE4	NM_130808	3.582
pleckstrin homology domain containing, family F (with FYVE domain) member 1	79156	PLEKHF1	NM_024310	3.57825
interleukin 9	3578	IL9	NM_000590	3.575
leucine rich repeat and sterile alpha motif containing 1	90678	LRSAM1	NM_138361	3.57425
SUMO1/sentrin specific peptidase 7	57337	SENP7	NM_020654	3.573
polymerase (RNA) II (DNA directed) polypeptide G	5436	POLR2G	NM_002696	3.57
SV2 related protein homolog (rat)	55530	SVOP	NM_018711	3.57
EGF-like-domain, multiple 6	25975	EGFL6	NM_015507	3.56875
cytoskeleton associated protein 5	9793	CKAP5	NM_014756	3.5685
naked cuticle homolog 2 (Drosophila)	85409	NKD2	NM_033120	3.5675
thyrotrophic embryonic factor	7008	TEF	NM_003216	3.5675
complement component 1, q subcomponent, C chain	714	C1QC	NM_172369	3.565
chromosome 14 open reading frame 115	55237	C14orf115	NM_018228	3.56275
glycine-N-acyltransferase	10249	GLYAT	NM_005838	3.5625
Not present	402381	C9orf157	NM_001101677	3.55625
chibby homolog 1 (Drosophila)	25776	CBY1	NM_015373	3.55275
galanin receptor 1	2587	GALR1	NM_001480	3.55
biogenesis of lysosome-related organelles complex-1, subunit 3	388552	BLOC1S3	NM_212550	3.548
histatin 3	3347	HTN3	NM_000200	3.5475
collagen, type XIX, alpha 1	1310	COL19A1	NM_001858	3.546
gon-4-like (C. elegans)	54856	GON4L	NM_032292	3.5455
KIAA1949	170954	KIAA1949	XM_166376	3.545
oligonucleotide/oligosaccharide-binding fold containing 1	79991	OBFC1	NM_024928	3.545
coiled-coil domain containing 131	196441	CCDC131	NM_144982	3.54175
acyl-malonyl condensing enzyme 1	146861	AMAC1	NM_152462	3.54
RNA binding motif protein 38	55544	RBM38	NM_183425	3.53825
creatine kinase, muscle	1158	CKM	NM_001824	3.5325
cytochrome P450, family 27, subfamily B, polypeptide 1	1594	CYP27B1	NM_000785	3.5325
RAS protein activator like 1 (GAP1 like)	8437	RASAL1	NM_004658	3.5325
synuclein, alpha interacting protein (synphilin)	9627	SNCAIP	NM_005460	3.531
complement component 9	735	C9	NM_001737	3.53
recombination activating gene 1 activating protein 1	55974	RAG1AP1	NM_018845	3.529
Not present	219527	LOC219527	NM_001005210	3.52875
nth endonuclease III-like 1 (E. coli)	4913	NTHL1	NM_002528	3.5275
myelin basic protein	4155	MBP	NM_002385	3.525
stabilin 1	23166	STAB1	NM_015136	3.525
clarin 3	119467	CLRN3	NM_152311	3.52225
myeloid-associated differentiation marker	91663	MYADM	NM_138373	3.52
Not present	654483	BOLA2B	NM_000001	3.52
dedicator of cytokinesis 6	57572	DOCK6	NM_020812	3.52
ubiquitin specific peptidase 31	57478	USP31	NM_020718	3.52
frizzled homolog 2 (Drosophila)	2535	FZD2	NM_001466	3.52
DENN/MADD domain containing 1B	163486	DENND1B	NM_144977	3.51675
cerebellar degeneration-related protein 1, 34kDa	1038	CDR1	NM_004065	3.515
solute carrier family 30 (zinc transporter), member 6	55676	SLC30A6	NM_017964	3.515
COMM domain containing 7	149951	COMMD7	NM_053041	3.515
3-hydroxymethyl-3-methylglutaryl-Coenzyme A lyase (hydroxymethylglutaricaciduria)	3155	HMGCL	NM_000191	3.5125
leukocyte immunoglobulin-like receptor, subfamily B (with TM and ITIM domains), member 2	10288	LILRB2	NM_005874	3.5125
chromosome 14 open reading frame 177	283598	C14orf177	NM_182560	3.512
clathrin interactor 1	9685	CLINT1	NM_014666	3.51125
hairy and enhancer of split 5 (Drosophila)	388585	HES5	XM_371215	3.51125
forkhead box F1	2294	FOXF1	NM_001451	3.5075
steroid 5 alpha-reductase 3	79644	SRD5A3	NM_024592	3.5075
histone cluster 1, H1c	3006	HIST1H1C	NM_005319	3.50625
phosphoglycerate dehydrogenase	26227	PHGDH	NM_006623	3.505
mucosal vascular addressin cell adhesion molecule 1	8174	MADCAM1	NM_130760	3.505
TDP-glucose 4,6-dehydratase	23483	TGDS	NM_014305	3.5025
collagen, type VI, alpha 2	1292	COL6A2	NM_001849	3.5025
chromosome 3 open reading frame 59	151963	C3orf59	NM_178496	3.49775
leukotriene B4 receptor	1241	LTB4R	NM_181657	3.495
lymphocyte cytosolic protein 1 (L-plastin)	3936	LCP1	NM_002298	3.495
Not present	317662	FAM149B1	NM_173348	3.495
E4F transcription factor 1	1877	E4F1	NM_004424	3.4925
myosin VI	4646	MYO6	NM_004999	3.4925
chromosome 15 open reading frame 17	57184	C15orf17	NM_020447	3.49
cytokine receptor-like factor 3	51379	CRLF3	NM_015986	3.49
ribosomal protein L34	6164	RPL34	NM_000995	3.49
chromosome 6 open reading frame 126	389383	C6orf126	NM_207409	3.48925
F-box and WD repeat domain containing 12	285231	FBXW12	NM_207102	3.48875
zinc finger protein 335	63925	ZNF335	NM_022095	3.48825
filaggrin family member 2	388698	FLG2	XM_371313	3.48325
eukaryotic translation initiation factor 1	10209	EIF1	NM_005801	3.4825
Not present	653268	CTGLF4	NM_001077685	3.48225
adrenergic, alpha-1A-, receptor	148	ADRA1A	NM_000680	3.48
argininosuccinate lyase	435	ASL	NM_000048	3.48
protein-kinase, interferon-inducible double stranded RNA dependent inhibitor, repressor of (P58 repressor)	5612	PRKRIR	NM_004705	3.48
hypothetical protein FLJ36208	283948	FLJ36208	XM_208927	3.47775
short coiled-coil protein	60592	SCOC	NM_032547	3.47675
similar to RIKEN cDNA 2310008M10	202459	LOC202459	NM_145303	3.47625
Lck interacting transmembrane adaptor 1	54923	LIME1	NM_017806	3.475
vasoactive intestinal peptide	7432	VIP	NM_003381	3.47425
testis expressed 101	83639	TEX101	NM_031451	3.4725
transcription elongation factor A (SII)-like 3	85012	TCEAL3	NM_032926	3.4725
early endosome antigen 1	8411	EEA1	NM_003566	3.47225
KIAA0329	9895	KIAA0329	XM_375105	3.47
coiled-coil domain containing 106	29903	CCDC106	NM_013301	3.47
inhibin, beta E	83729	INHBE	NM_031479	3.46525
glucosidase I	7841	GCS1	NM_006302	3.4625
tetratricopeptide repeat domain 7A	57217	TTC7A	XM_372927	3.461
Rtf1, Paf1/RNA polymerase II complex component, homolog (S. cerevisiae)	23168	RTF1	NM_015138	3.46025
dynamin 3	26052	DNM3	NM_015569	3.46
beta-site APP-cleaving enzyme 1	23621	BACE1	NM_012104	3.459
zinc finger protein 30	90075	ZNF30	NM_194325	3.45875
acyl-Coenzyme A binding domain containing 5	91452	ACBD5	NM_145698	3.45575
GLI-Kruppel family member GLI3 (Greig cephalopolysyndactyly syndrome)	2737	GLI3	NM_000168	3.455
NK2 homeobox 8	26257	NKX2-8	NM_014360	3.45
chromosome 9 open reading frame 11	54586	C9orf11	XM_035953	3.4495
chromosome 19 open reading frame 28	126321	C19orf28	NM_174983	3.44875
cytochrome c oxidase subunit 8A (ubiquitous)	1351	COX8A	NM_004074	3.4475
transmembrane protein 102	284114	TMEM102	NM_178518	3.44625
RNA binding motif protein 14	10432	RBM14	NM_006328	3.4455
Not present	340441	POTE8	NM_001002920	3.445
ubiquitin specific peptidase 15	9958	USP15	NM_006313	3.4405
fucosidase, alpha-L- 2, plasma	2519	FUCA2	NM_032020	3.44
RAS guanyl releasing protein 1 (calcium and DAG-regulated)	10125	RASGRP1	NM_005739	3.44
renal tumor antigen	5891	RAGE	NM_014226	3.4375
chromosome 1 open reading frame 198	84886	C1orf198	NM_032800	3.43625
amylase, alpha 2A (pancreatic)	279	AMY2A	NM_000699	3.435
Not present	619208	LOC619208	NM_001033564	3.435
jumping translocation breakpoint	10899	JTB	NM_006694	3.435
cathepsin B	1508	CTSB	NM_001908	3.434
family with sequence similarity 50, member A	9130	FAM50A	NM_004699	3.433
low density lipoprotein receptor class A domain containing 1	388633	LDLRAD1	XM_371253	3.43175
taste receptor, type 1, member 2	80834	TAS1R2	NM_152232	3.4305
isocitrate dehydrogenase 3 (NAD+) beta	3420	IDH3B	NM_006899	3.43
Wilms tumor upstream neighbor 1	51352	WIT1	NM_015855	3.42975
SERPINE1 mRNA binding protein 1	26135	SERBP1	NM_015640	3.429
lin-9 homolog (C. elegans)	286826	LIN9	NM_173083	3.42725
CD72 molecule	971	CD72	NM_001782	3.425
selectin L (lymphocyte adhesion molecule 1)	6402	SELL	NM_000655	3.425
calpain, small subunit 2	84290	CAPNS2	NM_032330	3.4225
gamma-aminobutyric acid (GABA) A receptor, alpha 3	2556	GABRA3	NM_000808	3.4225
chromosome 21 open reading frame 34	388815	C21orf34	XM_373927	3.42125
solute carrier family 5 (inositol transporters), member 3	6526	SLC5A3	NM_006933	3.42
enoyl Coenzyme A hydratase 1, peroxisomal	1891	ECH1	NM_001398	3.42
lamin A/C	4000	LMNA	NM_170707	3.415
ankyrin repeat and SOCS box-containing 11	140456	ASB11	NM_080873	3.41475
phospholipase C, gamma 1	5335	PLCG1	NM_002660	3.41
RNA binding protein, autoantigenic (hnRNP-associated with lethal yellow homolog (mouse))	22913	RALY	NM_007367	3.40675
Not present	653314	LOC653314	NM_001080544	3.405
DNA cross-link repair 1A (PSO2 homolog, S. cerevisiae)	9937	DCLRE1A	NM_014881	3.4025
death-associated protein kinase 1	1612	DAPK1	NM_004938	3.4025
replication factor C (activator 1) 2, 40kDa	5982	RFC2	NM_002914	3.4025
zinc finger, MYM-type 1	79830	ZMYM1	NM_024772	3.4
FLJ45224 protein	401562	FLJ45224	NM_207510	3.39975
coiled-coil domain containing 148	130940	CCDC148	NM_138803	3.39525
family with sequence similarity 71, member B	153745	FAM71B	NM_130899	3.3945
angiogenic factor with G patch and FHA domains 1	55109	AGGF1	NM_018046	3.39225
transmembrane protein 22	80723	TMEM22	NM_025246	3.389
SWI/SNF related, matrix associated, actin dependent regulator of chromatin, subfamily c, member 1	6599	SMARCC1	NM_003074	3.3875
dickkopf homolog 4 (Xenopus laevis)	27121	DKK4	NM_014420	3.386
NECAP endocytosis associated 2	55707	NECAP2	NM_018090	3.385
phosphorylase, glycogen; brain	5834	PYGB	NM_002862	3.385
cation channel, sperm associated 3	347732	CATSPER3	NM_178019	3.3825
guanine nucleotide binding protein-like 3 (nucleolar)-like	54552	GNL3L	NM_019067	3.38075
UDP-Gal:betaGlcNAc beta 1,4- galactosyltransferase, polypeptide 1	2683	B4GALT1	NM_001497	3.38
transporter 1, ATP-binding cassette, sub-family B (MDR/TAP)	6890	TAP1	NM_000593	3.38
UDP-GlcNAc:betaGal beta-1,3-N-acetylglucosaminyltransferase 5	84002	B3GNT5	NM_032047	3.3775
zinc finger protein 423	23090	ZNF423	NM_015069	3.375
nuclear autoantigenic sperm protein (histone-binding)	4678	NASP	NM_002482	3.37125
nucleosome assembly protein 1-like 3	4675	NAP1L3	NM_004538	3.37
tumor necrosis factor receptor superfamily, member 14 (herpesvirus entry mediator)	8764	TNFRSF14	NM_003820	3.37
solute carrier family 25, member 33	84275	SLC25A33	NM_032315	3.368
ribonuclease H1	246243	RNASEH1	NM_002936	3.3675
UTP15, U3 small nucleolar ribonucleoprotein, homolog (S. cerevisiae)	84135	UTP15	NM_032175	3.3655
adhesion molecule, interacts with CXADR antigen 1	120425	AMICA1	NM_153206	3.365
solute carrier family 39 (zinc transporter), member 14	23516	SLC39A14	NM_015359	3.365
RAB11 family interacting protein 2 (class I)	22841	RAB11FIP2	NM_014904	3.364
putative homeodomain transcription factor 2	57157	PHTF2	NM_020432	3.3605
DEAD (Asp-Glu-Ala-Asp) box polypeptide 3, X-linked	1654	DDX3X	NM_001356	3.36
Not present	64115	C10orf54	NM_022153	3.36
SH3-domain binding protein 2	6452	SH3BP2	NM_003023	3.36
family with sequence similarity 14, member A	83982	FAM14A	NM_032036	3.35975
coiled-coil domain containing 147	159686	CCDC147	XM_089747	3.35975
sterol-C4-methyl oxidase-like	6307	SC4MOL	NM_006745	3.3575
chromosome 17 open reading frame 71	55181	C17orf71	NM_018149	3.35525
frizzled homolog 6 (Drosophila)	8323	FZD6	NM_003506	3.355
olfactory receptor, family 6, subfamily C, member 2	341416	OR6C2	NM_054105	3.3545
cytoplasmic FMR1 interacting protein 1	23191	CYFIP1	NM_014608	3.3545
synaptotagmin VII	9066	SYT7	NM_004200	3.35425
immunoglobulin superfamily containing leucine-rich repeat 2	57611	ISLR2	NM_020851	3.3525
solute carrier family 7 (cationic amino acid transporter, y+ system), member 3	84889	SLC7A3	NM_032803	3.3525
Not present	119695	OR52R1	NM_001005177	3.35
ATPase, H+ transporting, lysosomal 34kDa, V1 subunit D	51382	ATP6V1D	NM_015994	3.35
Not present	94027	CGB7	NM_000001	3.34875
chorionic gonadotropin, beta polypeptide 8	94115	CGB8	NM_033183	3.34775
FAD1 flavin adenine dinucleotide synthetase homolog (S. cerevisiae)	80308	FLAD1	NM_025207	3.3475
cystatin 8 (cystatin-related epididymal specific)	10047	CST8	NM_005492	3.347
WD repeat domain 5	11091	WDR5	NM_017588	3.345
leucine rich repeat containing 29	26231	LRRC29	NM_012163	3.34325
ATPase, H+ transporting, lysosomal 50/57kDa, V1 subunit H	51606	ATP6V1H	NM_015941	3.3425
alkB, alkylation repair homolog 2 (E. coli)	121642	ALKBH2	NM_001001655	3.3425
kallikrein-related peptidase 7	5650	KLK7	NM_005046	3.3415
mal, T-cell differentiation protein	4118	MAL	NM_002371	3.3395
zinc finger CCCH-type containing 3	23144	ZC3H3	NM_015117	3.33725
itchy homolog E3 ubiquitin protein ligase (mouse)	83737	ITCH	NM_031483	3.33625
transmembrane protein 188	255919	TMEM188	NM_153261	3.33525
WD repeat domain 20	91833	WDR20	NM_144574	3.33525
nuclear receptor subfamily 5, group A, member 2	2494	NR5A2	NM_003822	3.335
aspartyl aminopeptidase	23549	DNPEP	NM_012100	3.3345
Not present	645922	LOC645922	NM_001045479	3.333
chromosome X open reading frame 36	79742	CXorf36	NM_024689	3.3325
YY2 transcription factor	404281	YY2	NM_206923	3.33225
acyl-Coenzyme A dehydrogenase, C-2 to C-3 short chain	35	ACADS	NM_000017	3.33
ganglioside-induced differentiation-associated protein 1-like 1	78997	GDAP1L1	NM_024034	3.33
S-adenosylhomocysteine hydrolase	191	AHCY	NM_000687	3.33
ring finger and SPRY domain containing 1	89970	RSPRY1	NM_133368	3.32925
AXL receptor tyrosine kinase	558	AXL	NM_001699	3.3275
aldehyde dehydrogenase 1 family, member A1	216	ALDH1A1	NM_000689	3.3275
SET binding factor 2	81846	SBF2	NM_030962	3.326
vasohibin 1	22846	VASH1	NM_014909	3.326
calcium/calmodulin-dependent protein kinase II inhibitor 2	94032	CAMK2N2	NM_033259	3.32525
killer cell lectin-like receptor subfamily F, member 1	51348	KLRF1	NM_016523	3.325
solute carrier family 26, member 9	115019	SLC26A9	NM_052934	3.325
phosphatidylinositol glycan anchor biosynthesis, class V	55650	PIGV	NM_017837	3.3205
Not present	441150	LOC441150	NM_001008739	3.32
actin filament associated protein 1-like 1	134265	AFAP1L1	XM_059702	3.319
EF-hand calcium binding domain 5	374786	EFCAB5	NM_198529	3.318
DPY30 domain containing 1	143241	DYDC1	NM_138812	3.318
lymphocyte-specific protein tyrosine kinase	3932	LCK	NM_005356; NM_001042771	3.3175
praja 2, RING-H2 motif containing	9867	PJA2	NM_014819	3.31525
zinc finger protein 569	148266	ZNF569	NM_152484	3.315
complement component 7	730	C7	NM_000587	3.315
G protein-coupled receptor 98	84059	GPR98	NM_032119	3.315
synaptonemal complex protein 1	6847	SYCP1	NM_003176	3.30825
aminolevulinate, delta-, synthase 2	212	ALAS2	NM_000032	3.3075
solute carrier family 9 (sodium/hydrogen exchanger), member 6	10479	SLC9A6	NM_006359	3.3075
5'-nucleotidase, cytosolic II	22978	NT5C2	NM_012229	3.30625
transducin (beta)-like 1Y-linked	90665	TBL1Y	NM_033284	3.30575
GRB2-related adaptor protein 2	9402	GRAP2	NM_004810	3.30525
Not present	643812	LOC643812	NM_001077711	3.302
WNT inhibitory factor 1	11197	WIF1	NM_007191	3.3
blocked early in transport 1 homolog (S. cerevisiae)-like	51272	BET1L	NM_016526	3.299
peptidase inhibitor 16	221476	PI16	NM_153370	3.29825
family with sequence similarity 152, member A	51029	FAM152A	NM_016076	3.29675
dynein, axonemal, intermediate chain 1	27019	DNAI1	NM_012144	3.295
EH-domain containing 4	30844	EHD4	NM_139265	3.295
pleckstrin homology domain containing, family H (with MyTH4 domain) member 2	130271	PLEKHH2	NM_172069	3.29275
myogenic factor 6 (herculin)	4618	MYF6	NM_002469	3.2925
heat shock 10kDa protein 1 (chaperonin 10)	3336	HSPE1	NM_002157	3.2925
pregnancy specific beta-1-glycoprotein 3	5671	PSG3	NM_021016	3.29225
interferon, alpha 1	3439	IFNA1	NM_024013	3.292
CD48 molecule	962	CD48	NM_001778	3.29
MS4A13 protein	84689	NYD-SP21	NM_032597	3.2895
CD8b molecule	926	CD8B	NM_004931	3.28875
retinoid X receptor, alpha	6256	RXRA	NM_002957	3.2875
potassium inwardly-rectifying channel, subfamily J, member 8	3764	KCNJ8	NM_004982	3.2875
nuclear receptor coactivator 4	8031	NCOA4	NM_005437	3.2875
nucleoporin 62kDa	23636	NUP62	NM_012346	3.2825
interleukin 2 receptor, gamma (severe combined immunodeficiency)	3561	IL2RG	NM_000206	3.2775
organic solute transporter alpha	200931	OSTalpha	NM_152672	3.2775
TSPY-like 4	23270	TSPYL4	NM_021648	3.275
Not present	493869	LOC493869	NM_001008397	3.275
triggering receptor expressed on myeloid cells-like 1	340205	TREML1	NM_178174	3.275
bone morphogenetic protein 6	654	BMP6	NM_001718	3.27
Not present	58160	NF-E4	NM_001085386	3.27
ribonucleoprotein, PTB-binding 1	125950	RAVER1	NM_133452	3.27
potassium voltage-gated channel, shaker-related subfamily, beta member 1	7881	KCNAB1	NM_003471	3.2675
l(3)mbt-like (Drosophila)	26013	L3MBTL	NM_015478	3.26725
growth hormone secretagogue receptor	2693	GHSR	NM_004122	3.265
chromosome 10 open reading frame 81	79949	C10orf81	NM_024889	3.2625
heat shock protein 90kDa alpha (cytosolic), class B member 1	3326	HSP90AB1	NM_007355	3.2625
centrobin, centrosomal BRCA2 interacting protein	116840	CNTROB	NM_053051	3.2615
cysteine-rich protein 1 (intestinal)	1396	CRIP1	NM_001311	3.25875
cytochrome P450, family 2, subfamily S, polypeptide 1	29785	CYP2S1	NM_030622	3.2575
HtrA serine peptidase 4	203100	HTRA4	NM_153692	3.255
CDK2-associated protein 1	8099	CDK2AP1	NM_004642	3.2525
growth arrest and DNA-damage-inducible, gamma interacting protein 1	90480	GADD45GIP1	NM_052850	3.25175
dedicator of cytokinesis 8	81704	DOCK8	NM_203447	3.25125
melatonin receptor 1B	4544	MTNR1B	NM_005959	3.25
nucleotide binding protein-like	80224	NUBPL	NM_025152	3.24725
solute carrier family 30 (zinc transporter), member 4	7782	SLC30A4	NM_013309	3.2425
SH3-domain binding protein 4	23677	SH3BP4	NM_014521	3.24175
zinc finger protein 524	147807	ZNF524	NM_153219	3.2415
meprin A, alpha (PABA peptide hydrolase)	4224	MEP1A	NM_005588	3.241
dymeclin	54808	DYM	NM_017653	3.24
KIAA1984	84960	KIAA1984	NM_032874	3.24
ATG16 autophagy related 16-like 2 (S. cerevisiae)	89849	ATG16L2	XM_058426	3.23975
ectonucleotide pyrophosphatase/phosphodiesterase 7	339221	ENPP7	NM_178543	3.23975
family with sequence similarity 131, member C	348487	FAM131C	NM_182623	3.2385
NIMA (never in mitosis gene a)-related kinase 5	341676	NEK5	XM_292160; NM_199289	3.2375
T-box 18	9096	TBX18	XM_496819	3.235
uracil phosphoribosyltransferase (FUR1) homolog (S. cerevisiae)	139596	UPRT	NM_145052	3.23075
DiGeorge syndrome critical region gene 6-like	85359	DGCR6L	NM_033257	3.23
G protein-coupled receptor 78	27201	GPR78	NM_080819	3.23
platelet/endothelial cell adhesion molecule (CD31 antigen)	5175	PECAM1	NM_000442	3.23
RAN binding protein 5	3843	RANBP5	NM_002271	3.23
family with sequence similarity 130, member A2	80034	FAM130A2	NM_024969	3.229
spermine oxidase	54498	SMOX	NM_019025	3.2275
transmembrane emp24-like trafficking protein 10 (yeast)	10972	TMED10	NM_006827	3.2275
UDP-N-acetyl-alpha-D-galactosamine:polypeptide N-acetylgalactosaminyltransferase-like 2	117248	GALNTL2	NM_054110	3.2275
membrane-spanning 4-domains, subfamily A, member 5	64232	MS4A5	NM_023945	3.225
trafficking protein particle complex 2	6399	TRAPPC2	NM_014563	3.223
pantothenate kinase 1	53354	PANK1	NM_138316	3.2225
secretoglobin, family 1A, member 1 (uteroglobin)	7356	SCGB1A1	NM_003357	3.222
nuclear factor of kappa light polypeptide gene enhancer in B-cells inhibitor, beta	4793	NFKBIB	NM_001001716	3.22
calpain 12	147968	CAPN12	NM_144691	3.22
3-hydroxybutyrate dehydrogenase, type 1	622	BDH1	NM_004051	3.2175
stromal cell-derived factor 2	6388	SDF2	NM_006923	3.21725
ADAMTS-like 4	54507	ADAMTSL4	NM_019032	3.216
ATP synthase, H+ transporting, mitochondrial F0 complex, subunit F6	522	ATP5J	NM_001685	3.215
Not present	4496	MT1H	NM_005951	3.215
Sin3A-associated protein, 130kDa	79595	SAP130	NM_024545	3.21375
Not present	245934	DEFB121	NM_001011878	3.21275
phosphatidylinositol 4-kinase type 2 alpha	55361	PI4K2A	NM_018425	3.2075
lacritin	90070	LACRT	NM_033277	3.205
likely ortholog of MEF2-activating SAP transcriptional regulator	284358	FLJ36070	NM_182574	3.205
zinc finger protein 646	9726	ZNF646	NM_014699	3.205
chromosome 10 open reading frame 32	119032	C10orf32	NM_144591	3.20425
HERV-H LTR-associating 2	11148	HHLA2	NM_007072	3.20425
NIMA (never in mitosis gene a)-related kinase 2	4751	NEK2	NM_002497	3.2025
exonuclease 3'-5' domain-like 1	161829	EXDL1	NM_152596	3.2015
S100 calcium binding protein A6	6277	S100A6	NM_014624	3.2
single immunoglobulin and toll-interleukin 1 receptor (TIR) domain	59307	SIGIRR	NM_021805	3.1965
Not present	440955	TMEM89	NM_001008269	3.195
acyl-Coenzyme A dehydrogenase family, member 9	28976	ACAD9	NM_014049	3.195
ADAM metallopeptidase domain 10	102	ADAM10	NM_001110	3.195
zinc finger protein 342	162979	ZNF342	NM_145288	3.19225
ATP5S-like	55101	ATP5SL	NM_018035	3.19
ataxin 2-binding protein 1	54715	A2BP1	NM_018723	3.19
asparaginase like 1	80150	ASRGL1	NM_025080	3.185
ankyrin repeat domain 35	148741	ANKRD35	NM_144698	3.18425
ankyrin repeat domain 12	23253	ANKRD12	NM_015208	3.18275
spastic ataxia of Charlevoix-Saguenay (sacsin)	26278	SACS	NM_014363	3.18225
zinc finger, CCHC domain containing 9	84240	ZCCHC9	NM_032280	3.18125
similar to common salivary protein 1	124220	LOC124220	NM_145252	3.18
claudin 23	137075	CLDN23	NM_194284	3.17975
leucine rich repeat containing 37B	114659	LRRC37B	NM_052888	3.1795
WD repeat domain 21C	138009	WDR21C	NM_152418	3.1785
gamma-aminobutyric acid (GABA) A receptor, alpha 5	2558	GABRA5	NM_000810	3.1775
basic leucine zipper and W2 domains 2	28969	BZW2	NM_014038	3.1775
EP300 interacting inhibitor of differentiation 2B	126272	EID2B	NM_152361	3.1755
melanoma inhibitory activity	8190	MIA	NM_006533	3.175
hexaribonucleotide binding protein 3	146713	HRNBP3	XM_378712	3.17325
UDP glucuronosyltransferase 2 family, polypeptide B15	7366	UGT2B15	NM_001076	3.17
tripartite motif family-like 1	339976	TRIML1	NM_178556	3.16775
DEAD/H (Asp-Glu-Ala-Asp/His) box polypeptide 26B	203522	DDX26B	NM_182540	3.1665
vanin 3	55350	VNN3	NM_018399	3.165
sulfatase modifying factor 2	25870	SUMF2	NM_015411	3.16375
butyrophilin, subfamily 3, member A3	10384	BTN3A3	NM_006994	3.15775
hydroxysteroid (17-beta) dehydrogenase 3	3293	HSD17B3	NM_000197	3.1575
uridine monophosphate synthetase	7372	UMPS	NM_000373	3.1575
discs, large (Drosophila) homolog-associated protein 4	22839	DLGAP4	NM_014902	3.15525
protein phosphatase 2, regulatory subunit B', epsilon isoform	5529	PPP2R5E	NM_006246	3.15525
small nuclear RNA activating complex, polypeptide 2, 45kDa	6618	SNAPC2	NM_003083	3.155
glypican 3	2719	GPC3	NM_004484	3.155
G protein-coupled receptor 77	27202	GPR77	NM_018485	3.155
myeloid/lymphoid or mixed-lineage leukemia 4	9757	MLL4	NM_014727	3.15475
chromosome 5 open reading frame 29	202309	C5orf29	NM_152687	3.1525
drebrin 1	1627	DBN1	NM_004395	3.15125
butyrophilin, subfamily 1, member A1	696	BTN1A1	NM_001732	3.15
retinol dehydrogenase 5 (11-cis/9-cis)	5959	RDH5	NM_002905	3.15
tubulin, beta 3	10381	TUBB3	NM_006086	3.1495
zinc finger protein 546	339327	ZNF546	NM_178544	3.149
transient receptor potential cation channel, subfamily C, member 4 associated protein	26133	TRPC4AP	NM_015638	3.145
Not present	374355	C10orf96	NM_198515	3.145
RAN binding protein 1	5902	RANBP1	NM_002882	3.145
ribosomal protein S3A	6189	RPS3A	NM_001006	3.145
single-minded homolog 2 (Drosophila)	6493	SIM2	NM_005069	3.145
SH3-domain GRB2-like 3	6457	SH3GL3	NM_003027	3.145
UBX domain containing 8	23197	UBXD8	NM_014613	3.14375
NIK and IKK{beta} binding protein	83696	NIBP	NM_031466	3.14
COMM domain containing 4	54939	COMMD4	NM_017828	3.14
Not present	158586	ZXDB	NM_007157	3.13825
stimulated by retinoic acid 13 homolog (mouse)	201254	STRA13	NM_144998	3.13675
ADAM metallopeptidase domain 19 (meltrin beta)	8728	ADAM19	NM_023038	3.1335
centrosomal protein 55kDa	55165	CEP55	NM_018131	3.13275
solute carrier organic anion transporter family, member 2A1	6578	SLCO2A1	NM_005630	3.1325
leucine rich repeat containing 37A	9884	LRRC37A	NM_014834	3.1325
shugoshin-like 1 (S. pombe)	151648	SGOL1	NM_138484	3.13
topoisomerase I binding, arginine/serine-rich	10210	TOPORS	NM_005802	3.12925
non-metastatic cells 1, protein (NM23A) expressed in	4830	NME1	NM_000269	3.1275
zinc finger protein 563	147837	ZNF563	NM_145276	3.125
calcium channel, voltage-dependent, gamma subunit 5	27091	CACNG5	NM_014404	3.1225
aldehyde dehydrogenase 3 family, member B1	221	ALDH3B1	NM_000694	3.1225
agouti signaling protein, nonagouti homolog (mouse)	434	ASIP	NM_001672	3.12175
homeobox C11	3227	HOXC11	NM_014212	3.12
cullin 4B	8450	CUL4B	NM_003588	3.11975
proline rich region 18	285800	PRR18	NM_175922	3.119
Fc fragment of IgE, high affinity I, receptor for; alpha polypeptide	2205	FCER1A	NM_002001	3.1175
limb region 1 homolog (mouse)-like	55716	LMBR1L	NM_018113	3.11675
zinc finger protein 662	389114	ZNF662	NM_207404	3.11675
mitogen-activated protein kinase 9	5601	MAPK9	NM_002752	3.1125
zinc finger protein 350	59348	ZNF350	NM_021632	3.11225
hyaluronan and proteoglycan link protein 2	60484	HAPLN2	NM_021817	3.11175
nuclear cap binding protein subunit 2, 20kDa	22916	NCBP2	NM_007362	3.11
secretin receptor	6344	SCTR	NM_002980	3.11
zinc finger protein 579	163033	ZNF579	NM_152600	3.11
interferon-induced protein 35	3430	IFI35	NM_005533	3.11
asparagine-linked glycosylation 13 homolog (S. cerevisiae)	55849	ALG13	NM_018466	3.10875
c-src tyrosine kinase	1445	CSK	NM_004383	3.1075
melanoma antigen family A, 12	4111	MAGEA12	NM_005367	3.10675
inositol polyphosphate-1-phosphatase	3628	INPP1	NM_002194	3.10675
PQ loop repeat containing 1	80148	PQLC1	NM_025078	3.105
solute carrier family 22, member 15	55356	SLC22A15	NM_018420	3.105
coiled-coil domain containing 124	115098	CCDC124	NM_138442	3.10025
calreticulin	811	CALR	NM_004343	3.0975
protein phosphatase 1B (formerly 2C), magnesium-dependent, beta isoform	5495	PPM1B	NM_002706	3.09575
secretoglobin, family 1D, member 1	10648	SCGB1D1	NM_006552	3.095
phosphoserine phosphatase	5723	PSPH	NM_004577	3.09375
hypoxanthine phosphoribosyltransferase 1 (Lesch-Nyhan syndrome)	3251	HPRT1	NM_000194	3.0925
carboxypeptidase Z	8532	CPZ	NM_003652	3.0905
deltex homolog 2 (Drosophila)	113878	DTX2	NM_020892	3.08975
pantothenate kinase 3	79646	PANK3	NM_024594	3.0875
egl nine homolog 2 (C. elegans)	112398	EGLN2	NM_053046	3.0875
olfactory receptor, family 52, subfamily I, member 2	143502	OR52I2	XM_089863	3.087
hypothetical protein LOC401387	401387	LOC401387	XM_376648	3.087
carboxypeptidase X (M14 family), member 2	119587	CPXM2	NM_198148	3.0855
leucine rich repeat containing 41	10489	LRRC41	NM_006369	3.08525
coiled-coil domain containing 88A	55704	CCDC88A	NM_018084	3.085
cytochrome P450, family 2, subfamily U, polypeptide 1	113612	CYP2U1	NM_183075	3.085
cytochrome P450, family 20, subfamily A, polypeptide 1	57404	CYP20A1	NM_020674	3.085
matrix metallopeptidase 8 (neutrophil collagenase)	4317	MMP8	NM_002424	3.0835
methyl-CpG binding domain protein 3-like 1	85509	MBD3L1	NM_145208	3.08325
myotubularin related protein 14	64419	MTMR14	NM_022485	3.08325
T-cell leukemia/lymphoma 6	27004	TCL6	NM_020552	3.0775
chromosome 14 open reading frame 101	54916	C14orf101	NM_017799	3.07675
chromosome 1 open reading frame 61	10485	C1orf61	NM_006365	3.0765
receptor accessory protein 3	221035	REEP3	NM_001001330	3.07575
ADAM metallopeptidase with thrombospondin type 1 motif, 5 (aggrecanase-2)	11096	ADAMTS5	NM_007038	3.0725
glia maturation factor, gamma	9535	GMFG	NM_004877	3.07175
DnaJ (Hsp40) homolog, subfamily C, member 5	80331	DNAJC5	NM_025219	3.07075
peroxisomal trans-2-enoyl-CoA reductase	55825	PECR	NM_018441	3.07
fragile X mental retardation 1	2332	FMR1	NM_002024	3.069
leucine rich repeat containing 8 family, member B	23507	LRRC8B	NM_015350	3.06775
N-acetylated alpha-linked acidic dipeptidase-like 1	10004	NAALADL1	NM_005468	3.064
myosin regulatory light chain interacting protein	29116	MYLIP	NM_013262	3.06275
solute carrier family 39 (zinc transporter), member 4	55630	SLC39A4	NM_017767	3.0625
trypsin X3	136541	TRY1	NM_001001317	3.0615
ficolin (collagen/fibrinogen domain containing lectin) 2 (hucolin)	2220	FCN2	NM_004108	3.06125
ER lipid raft associated 2	11160	ERLIN2	NM_007175	3.061
phosphate regulating endopeptidase homolog, X-linked (hypophosphatemia, vitamin D resistant rickets)	5251	PHEX	NM_000444	3.06
stathmin-like 3	50861	STMN3	NM_015894	3.06
potassium large conductance calcium-activated channel, subfamily M, beta member 1	3779	KCNMB1	NM_004137	3.0575
hypothetical protein LOC51233	51233	LOC51233	NM_016449	3.05675
zinc finger protein 17	7565	ZNF17	XM_091895	3.055
killer cell lectin-like receptor subfamily G, member 1	10219	KLRG1	NM_005810	3.055
serum amyloid A-like 1	113174	SAAL1	NM_138421	3.053
cytosolic iron-sulfur protein assembly 1 homolog (S. cerevisiae)	9391	CIAO1	NM_004804	3.0525
ankyrin 3, node of Ranvier (ankyrin G)	288	ANK3	NM_001149	3.0525
SMAD family member 1	4086	SMAD1	NM_005900	3.0525
ring finger protein 150	57484	RNF150	XM_291090	3.0515
Not present	643155	DKFZP686E2158	NM_001048249	3.05
zinc finger protein 221	7638	ZNF221	NM_013359	3.05
G protein-coupled receptor 75	10936	GPR75	NM_006794	3.05
Not present	643866	UNQ755	NM_001039771	3.048
cytochrome P450, family 2, subfamily A, polypeptide 13	1553	CYP2A13	NM_000766	3.0475
intestinal cell (MAK-like) kinase	22858	ICK	NM_014920	3.0475
myeloid/lymphoid or mixed-lineage leukemia (trithorax homolog, Drosophila); translocated to, 10	8028	MLLT10	NM_004641	3.04625
synaptotagmin XVI	83851	SYT16	NM_031914	3.04575
FGFR1 oncogene partner	11116	FGFR1OP	NM_007045	3.045
asparagine-linked glycosylation 10 homolog (yeast, alpha-1,2-glucosyltransferase)	84920	ALG10	NM_032834	3.045
cardiotrophin 1	1489	CTF1	NM_001330	3.045
tubulin, beta 6	84617	TUBB6	NM_032525	3.045
protein tyrosine phosphatase, receptor type, R	5801	PTPRR	NM_002849	3.04425
asteroid homolog 1 (Drosophila)	28990	ASTE1	NM_014065	3.0435
eukaryotic translation initiation factor 2, subunit 2 beta, 38kDa	8894	EIF2S2	NM_003908	3.0425
[truncated: 16,190 more rows]

## Sheet: Hitlist Primary Screen
Gene Name	Entrez Gene ID	Entrez Gene Symbol	Genbank Accession Numbers	EICs MI - Parental MI
[truncated: 248 more rows]
