# Supplementary material for: Aurora A, MCAK, and Kif18b promote Eg5-independent spindle formation
Source: Chromosoma. 2016 Jun 29;126(4):473–86. doi: 10.1007/s00412-016-0607-4 (PMC5509784; doi:10.1007/s00412-016-0607-4)
Supplement: Supplementary file 2 — (XLSX 38 kb) [file 412_2016_607_MOESM2_ESM.xlsx]

## Sheet: Secondary Screen
Gene Name	Entrez Gene ID	Entrez Gene Symbol	Genbank Accession Numbers	Normalized MI Parental	Normalized MI EICs	EICs MI - Parental MI
chondroitin sulfate N-acetylgalactosaminyltransferase 1	55790	CSGALNACT1	NM_018371	0.791667	46.7733	45.9817
kinesin family member 15	56992	KIF15	NM_020242	-0.388333	44.2033	44.5917
protocadherin 11 Y-linked	83259	PCDH11Y	NM_032971	7.90167	47.73	39.8283
cytochrome b, ascorbate dependent 3	220002	CYBASC3	NM_153611	2.905	41.2733	38.3683
lactate dehydrogenase C	3948	LDHC	NM_002301	2.84833	41.1567	38.3083
kinesin family member 18B	146909	KIF18B	XM_085634	-0.661667	29.89	30.5517
integrin, alpha 7	3679	ITGA7	NM_002206	1.38833	29.4833	28.095
zinc finger protein 134	7693	ZNF134	NM_003435	3.59833	31.3367	27.7383
similar to RIKEN cDNA 4632412N22 gene	165186	LOC165186	NM_199280	2.92833	28.78	25.8517
translocase of outer mitochondrial membrane 22 homolog (yeast)	56993	TOMM22	NM_020243	2.405	28.1467	25.7417
insulin-like growth factor binding protein 2, 36kDa	3485	IGFBP2	NM_000597	4.58833	29.6933	25.105
cytidine monophosphate (UMP-CMP) kinase 1, cytosolic	51727	CMPK1	NM_016308	0.955	25.9533	24.9983
Not present	441581	LOC441581	NM_001080998	2.90833	27.69	24.7817
cadherin-like 26	60437	CDH26	NM_021810	0.925	23.86	22.935
jumonji domain containing 6	23210	JMJD6	NM_015167	5.58833	27.1967	21.6083
colony stimulating factor 2 receptor, beta, low-affinity (granulocyte-macrophage)	1439	CSF2RB	NM_000395	3.63833	25.0533	21.415
thyroid adenoma associated	63892	THADA	NM_022065	-0.105	20.91	21.015
proteoglycan 3	10394	PRG3	NM_006093	3.295	24.0567	20.7617
Not present	644997	LOC644997	XM_928065	-0.715	19.3933	20.1083
ficolin (collagen/fibrinogen domain containing) 3 (Hakata antigen)	8547	FCN3	NM_003665	17.8883	37.99	20.1017
kinesin family member 2C	11004	KIF2C	NM_006845	0.518333	20.42	19.9017
protein tyrosine phosphatase, receptor type, J	5795	PTPRJ	NM_002843	0.345	18.8567	18.5117
WAP four-disulfide core domain 10B	280664	WFDC10B	NM_172131	2.46833	20.13	17.6617
fer-1-like 5 (C. elegans)	90342	FER1L5	XM_031009	-0.368333	17.0667	17.435
pelota homolog (Drosophila)	53918	PELO	NM_015946	-1.085	16.05	17.135
solute carrier family 22 (organic anion/urate transporter), member 11	55867	SLC22A11	NM_018484	-0.525	16.51	17.035
ring finger protein 26	79102	RNF26	NM_032015	1.135	18.0867	16.9517
Not present	440068	INCA	NM_001007232	0.558333	17.2733	16.715
dynamin 2	1785	DNM2	NM_004945	3.135	19.8433	16.7083
pre-B-cell leukemia homeobox 1	5087	PBX1	NM_002585	1.175	17.8733	16.6983
peroxiredoxin 6	9588	PRDX6	NM_004905	2.105	17.7	15.595
polymerase (DNA directed), beta	5423	POLB	NM_002690	-0.158333	15.2067	15.365
tyrosine 3-monooxygenase/tryptophan 5-monooxygenase activation protein, zeta polypeptide	7534	YWHAZ	NM_003406	1.365	16.5933	15.2283
F-box and WD repeat domain containing 5	54461	FBXW5	NM_178225	1.99167	17.1967	15.205
ubiquitin-conjugating enzyme E2F (putative)	140739	UBE2F	NM_080678	-0.448333	14.2767	14.725
leucine rich repeat containing 45	201255	LRRC45	NM_144999	2.69167	17.37	14.6783
low density lipoprotein-related protein 12	29967	LRP12	NM_013437	-0.248333	14.2467	14.495
erythrocyte membrane protein band 4.1 like 4A	64097	EPB41L4A	NM_022140	-1.03833	13.3667	14.405
ankyrin repeat and zinc finger domain containing 1	55139	ANKZF1	NM_018089	4.40833	18.7133	14.305
tissue specific transplantation antigen P35B	7264	TSTA3	NM_003313	-0.581667	13.5033	14.085
zinc finger, AN1-type domain 5	7763	ZFAND5	NM_006007	0.581667	14.42	13.8383
ubiquitin specific peptidase 39	10713	USP39	NM_006590	7.37833	20.99	13.6117
taste receptor, type 2, member 4	50832	TAS2R4	NM_016944	-0.311667	12.99	13.3017
cytochrome P450, family 11, subfamily B, polypeptide 2	1585	CYP11B2	NM_000498	0.465	13.6	13.135
G protein-coupled receptor 17	2840	GPR17	NM_005291	3.965	17.05	13.085
7-dehydrocholesterol reductase	1717	DHCR7	NM_001360	-0.281667	12.7333	13.015
ribosomal protein S6	6194	RPS6	NM_001010	1.685	14.59	12.905
WAP, follistatin/kazal, immunoglobulin, kunitz and netrin domain containing 1	117166	WFIKKN1	NM_053284	1.395	14.28	12.885
lin-54 homolog (C. elegans)	132660	LIN54	NM_194282	4.275	17.0433	12.7683
solute carrier family 12 (sodium/chloride transporters), member 3	6559	SLC12A3	NM_000339	8.34833	21.0667	12.7183
ligand of numb-protein X 2	222484	LNX2	NM_153371	0.428333	12.94	12.5117
ubiquitin protein ligase E3 component n-recognin 5	51366	UBR5	NM_015902	13.2283	25.72	12.4917
heparan sulfate (glucosamine) 3-O-sulfotransferase 3B1	9953	HS3ST3B1	NM_006041	-0.551667	11.7133	12.265
endonuclease G-like 1	9941	ENDOGL1	NM_005107	-0.328333	11.8933	12.2217
gap junction protein, alpha 8, 50kDa	2703	GJA8	NM_005267	-0.425	11.7933	12.2183
CSE1 chromosome segregation 1-like (yeast)	1434	CSE1L	NM_001316	-0.535	11.6667	12.2017
chromosome 13 open reading frame 34	79866	C13orf34	NM_024808	7.795	19.9633	12.1683
DNA (cytosine-5-)-methyltransferase 3 beta	1789	DNMT3B	NM_006892	-0.288333	11.71	11.9983
Not present	401665	OR51T1	NM_001004759	6.20833	18.18	11.9717
cytochrome P450, family 11, subfamily B, polypeptide 1	1584	CYP11B1	NM_000497	-0.411667	11.42	11.8317
coiled-coil domain containing 52	152185	CCDC52	NM_144718	1.78167	13.4867	11.705
sorting nexin 12	29934	SNX12	NM_013346	-0.328333	11.3033	11.6317
transmembrane protein 208	29100	TMEM208	NM_014187	-0.715	10.8367	11.5517
torsin A interacting protein 1	26092	TOR1AIP1	NM_015602	-1.02167	10.3867	11.4083
T-cell lymphoma invasion and metastasis 2	26230	TIAM2	AF120323	0.108333	11.3033	11.195
ankyrin 1, erythrocytic	286	ANK1	NM_000037	-0.025	11.1233	11.1483
cullin 5	8065	CUL5	NM_003478	2.54833	13.37	10.8217
peroxiredoxin 3	10935	PRDX3	NM_006793	-0.748333	10.0667	10.815
aristaless-like homeobox 3	257	ALX3	NM_006492	1.495	12.28	10.785
contactin 2 (axonal)	6900	CNTN2	NM_005076	-0.148333	10.4667	10.615
transmembrane protein 59-like	25789	TMEM59L	NM_012109	-0.915	9.69333	10.6083
KIAA1219	57148	KIAA1219	NM_020336	-1.26167	9.28667	10.5483
phospholipase A2, group IB (pancreas)	5319	PLA2G1B	NM_000928	4.22833	14.71	10.4817
cholinergic receptor, nicotinic, gamma	1146	CHRNG	NM_005199	-0.0483333	10.4	10.4483
transcription elongation factor B (SIII), polypeptide 1 (15kDa, elongin C)	6921	TCEB1	NM_005648	1.655	11.91	10.255
cytochrome b-245, beta polypeptide (chronic granulomatous disease)	1536	CYBB	NM_000397	0.565	10.7767	10.2117
cofilin 2 (muscle)	1073	CFL2	NM_021914	-1.32833	8.82667	10.155
interferon stimulated exonuclease gene 20kDa	3669	ISG20	NM_002201	-0.251667	9.82	10.0717
regulator of G-protein signaling 13	6003	RGS13	NM_002927	-0.301667	9.71667	10.0183
zinc finger protein 3	7551	ZNF3	NM_017715	-0.655	9.24667	9.90167
purinergic receptor P2Y, G-protein coupled, 14	9934	P2RY14	NM_014879	0.108333	9.96333	9.855
ring finger protein 130	55819	RNF130	NM_018434	6.71167	16.53	9.81833
phospholipase A2 receptor 1, 180kDa	22925	PLA2R1	NM_007366	-1.00833	8.77	9.77833
zinc finger protein 391	346157	ZNF391	XM_294077	0.00166667	9.73	9.72833
keratin associated protein 2-4	85294	KRTAP2-4	NM_033184	0.671667	10.33	9.65833
cholinergic receptor, nicotinic, alpha 6	8973	CHRNA6	NM_004198	-0.731667	8.79	9.52167
cyclin T1	904	CCNT1	NM_001240	6.05833	15.54	9.48167
zinc finger protein 219	51222	ZNF219	NM_016423	0.581667	9.91333	9.33167
hypoxia-inducible factor 1, alpha subunit inhibitor	55662	HIF1AN	NM_017902	2.29167	11.58	9.28833
protein tyrosine phosphatase, non-receptor type 6	5777	PTPN6	NM_002831	-0.978333	8.05667	9.035
chromosome 1 open reading frame 31	388753	C1orf31	XM_371350	-1.415	7.57	8.985
eukaryotic translation initiation factor 2C, 1	26523	EIF2C1	NM_012199	-0.335	8.59333	8.92833
ZW10, kinetochore associated, homolog (Drosophila)	9183	ZW10	NM_004724	-0.465	8.39333	8.85833
splA/ryanodine receptor domain and SOCS box containing 1	80176	SPSB1	NM_025106	-0.321667	8.52	8.84167
ovostatin 2	144203	OVOS2	NM_173498	-0.255	8.56	8.815
ubiquitin specific peptidase 3	9960	USP3	NM_006537	2.23167	10.9533	8.72167
ring finger protein 31	55072	RNF31	NM_017999	-0.485	8.23667	8.72167
prolactin releasing hormone	51052	PRLH	NM_015893	-0.101667	8.61333	8.715
family with sequence similarity 24, member B	196792	FAM24B	NM_152644	0.628333	9.34	8.71167
adaptor-related protein complex 1, mu 1 subunit	8907	AP1M1	NM_032493	0.665	9.20667	8.54167
thyroid hormone receptor associated protein 3	9967	THRAP3	NM_005119	-0.348333	8.13667	8.485
heat shock 70kDa protein 8	3312	HSPA8	NM_006597	-0.185	8.14333	8.32833
leukocyte immunoglobulin-like receptor, subfamily A (with TM domain), member 2	11027	LILRA2	NM_006866	-0.115	8.21333	8.32833
TBC1 domain family, member 2B	23102	TBC1D2B	NM_015079	0.0283333	8.32667	8.29833
GINS complex subunit 3 (Psf3 homolog)	64785	GINS3	NM_022770	-0.745	7.48	8.225
5', 3'-nucleotidase, cytosolic	30833	NT5C	NM_014595	3.795	12.0133	8.21833
gap junction protein, gamma 1, 45kDa	10052	GJC1	NM_005497	0.305	8.38667	8.08167
topoisomerase (DNA) I	7150	TOP1	NM_003286	2.60833	10.69	8.08167
family with sequence similarity 133, member A	286499	FAM133A	NM_173698	1.06167	9.13333	8.07167
polyamine oxidase (exo-N4-amino)	196743	PAOX	NM_152911	-0.605	7.46667	8.07167
heterogeneous nuclear ribonucleoprotein L	3191	HNRNPL	NM_001533	1.585	9.64667	8.06167
LYR motif containing 5	144363	LYRM5	NM_001001660	1.15833	9.04333	7.885
Kruppel-like factor 9	687	KLF9	NM_001206	1.125	8.98667	7.86167
matrix metallopeptidase 13 (collagenase 3)	4322	MMP13	NM_002427	0.821667	8.60667	7.785
metallophosphoesterase 1	65258	MPPE1	NM_023075	-0.448333	7.22667	7.675
expressed in prostate and testis	160065	PATE	NM_138294	0.361667	8.01333	7.65167
zinc finger protein 773	374928	ZNF773	NM_198542	-1.485	6.12667	7.61167
amyloid beta (A4) precursor-like protein 2	334	APLP2	NM_001642	0.248333	7.85333	7.605
chromosome 11 open reading frame 75	56935	C11orf75	NM_020179	-0.291667	7.28333	7.575
Rap guanine nucleotide exchange factor (GEF) 1	2889	RAPGEF1	NM_005312	3.265	10.8133	7.54833
FLJ44815 protein	400591	FLJ44815	NM_207454	-0.531667	6.91333	7.445
CD180 molecule	4064	CD180	NM_005582	-0.878333	6.50667	7.385
Not present	390077	OR52N2	NM_001005174	0.815	8.12667	7.31167
zinc finger protein 550	162972	ZNF550	NM_153231	0.211667	7.46667	7.255
zinc finger CCCH-type, antiviral 1-like	92092	ZC3HAV1L	NM_080660	1.675	8.84667	7.17167
Fanconi anemia, complementation group E	2178	FANCE	NM_021922	14.2283	21.3	7.07167
Not present	390155	OR5T1	NM_001004745	0.221667	7.19667	6.975
chondroitin sulfate N-acetylgalactosaminyltransferase 2	55454	CSGALNACT2	NM_018590	-0.751667	6.19667	6.94833
Not present	51808	RNUXA	NM_032177	-0.00166667	6.93333	6.935
family with sequence similarity 43, member A	131583	FAM43A	NM_153690	1.05167	7.90333	6.85167
chemokine (C-C motif) receptor 4	1233	CCR4	NM_005508	-0.101667	6.74	6.84167
CCAAT/enhancer binding protein (C/EBP), epsilon	1053	CEBPE	NM_001805	-1.10833	5.72667	6.835
cytochrome c-1	1537	CYC1	NM_001916	-0.615	6.21333	6.82833
cerebellin 4 precursor	140689	CBLN4	NM_080617	-0.0516667	6.76333	6.815
ets variant gene 4 (E1A enhancer binding protein, E1AF)	2118	ETV4	NM_001986	-1.04833	5.73	6.77833
FAST kinase domains 1	79675	FASTKD1	NM_024622	0.181667	6.94	6.75833
interleukin 13	3596	IL13	NM_002188	0.688333	7.43333	6.745
heat shock 60kDa protein 1 (chaperonin)	3329	HSPD1	NM_002156	-0.535	6.14667	6.68167
TP53TG3 protein	24150	TP53TG3	NM_015369	-0.055	6.58667	6.64167
protein phosphatase 1F (PP2C domain containing)	9647	PPM1F	NM_014634	-0.0583333	6.53333	6.59167
forkhead box G1	2290	FOXG1	NM_005249	2.35167	8.87	6.51833
myeloid/lymphoid or mixed-lineage leukemia (trithorax homolog, Drosophila); translocated to, 6	4302	MLLT6	NM_005937	0.268333	6.75667	6.48833
tachykinin receptor 2	6865	TACR2	NM_001057	-0.395	6.01	6.405
CXXC finger 4	80319	CXXC4	NM_025212	-2.05833	4.28667	6.345
purple acid phosphatase long form	390928	FLJ16165	XM_372727	-0.621667	5.7	6.32167
chromosome 14 open reading frame 178	283579	C14orf178	NM_174943	0.381667	6.66333	6.28167
matrix metallopeptidase 2 (gelatinase A, 72kDa gelatinase, 72kDa type IV collagenase)	4313	MMP2	NM_004530	-0.538333	5.52333	6.06167
makorin, ring finger protein, 2	23609	MKRN2	NM_014160	0.155	6.15667	6.00167
leukotriene B4 receptor 2	56413	LTB4R2	NM_019839	1.32833	7.31667	5.98833
SET domain containing 6	79918	SETD6	NM_024860	2.735	8.68333	5.94833
chromosome 4 open reading frame 33	132321	C4orf33	NM_173487	-0.985	4.96	5.945
acid phosphatase 1, soluble	52	ACP1	NM_004300	-1.31833	4.57333	5.89167
kinesin family member 25	3834	KIF25	NM_005355	0.268333	6.13667	5.86833
helicase (DNA) B	92797	HELB	NM_033647	-0.691667	5.17333	5.865
kallikrein-related peptidase 2	3817	KLK2	NM_005551	-0.178333	5.68	5.85833
lin-28 homolog B (C. elegans)	389421	LIN28B	XM_371842	-0.825	4.92667	5.75167
DIS3 mitotic control homolog (S. cerevisiae)-like	115752	DIS3L	NM_133375	-0.378333	5.35	5.72833
carbonic anhydrase VA, mitochondrial	763	CA5A	NM_001739	-0.848333	4.79333	5.64167
chromosome 1 open reading frame 162	128346	C1orf162	NM_174896	1.665	7.29333	5.62833
ubiquitin-conjugating enzyme E2, J2 (UBC6 homolog, yeast)	118424	UBE2J2	NM_058167	-0.478333	5.11333	5.59167
zinc finger protein 254	9534	ZNF254	NM_004876	0.708333	6.25333	5.545
myosin IA	4640	MYO1A	NM_005379	0.888333	6.41333	5.525
family with sequence similarity 100, member A	124402	FAM100A	NM_145253	-0.395	5.12667	5.52167
Not present	100038246	TD1	NM_001085398	2.61167	8.12667	5.515
X-prolyl aminopeptidase (aminopeptidase P) 3, putative	63929	XPNPEP3	NM_022098	0.691667	6.14667	5.455
deoxyguanosine kinase	1716	DGUOK	NM_001929; NM_080918	-0.345	5.07667	5.42167
Not present	387263	C6orf120	NM_001029863	0.815	6.20333	5.38833
TAF7-like RNA polymerase II, TATA box binding protein (TBP)-associated factor, 50kDa	54457	TAF7L	NM_024885	1.91833	7.16667	5.24833
UTP6, small subunit (SSU) processome component, homolog (yeast)	55813	UTP6	NM_018428	1.92833	7.13667	5.20833
excision repair cross-complementing rodent repair deficiency, complementation group 1 (includes overlapping antisense sequence)	2067	ERCC1	NM_001983	1.065	6.25667	5.19167
mitogen-activated protein kinase 8 interacting protein 1	9479	MAPK8IP1	NM_005456	-0.521667	4.54333	5.065
transcription elongation factor B (SIII), polypeptide 3 (110kDa, elongin A)	6924	TCEB3	NM_003198	9.19833	14.25	5.05167
histone deacetylase 5	10014	HDAC5	NM_005474	-0.501667	4.55	5.05167
piwi-like 2 (Drosophila)	55124	PIWIL2	NM_018068	0.251667	5.24333	4.99167
aurora kinase A	6790	AURKA	NM_198437; NM_003600	27.8783	32.7933	4.915
tryptophanyl-tRNA synthetase	7453	WARS	NM_004184	0.448333	5.35	4.90167
chromosome 1 open reading frame 176	64789	C1orf176	NM_022774	-0.675	4.18	4.855
leucine rich repeat containing 40	55631	LRRC40	NM_017768	0.115	4.95	4.835
receptor (chemosensory) transporter protein 2	344892	RTP2	XM_293633	-0.315	4.49333	4.80833
feline leukemia virus subgroup C cellular receptor family, member 2	55640	FLVCR2	NM_017791	-1.35833	3.44	4.79833
Sep (O-phosphoserine) tRNA:Sec (selenocysteine) tRNA synthase	51091	SEPSECS	NM_016955	-0.281667	4.46667	4.74833
bone morphogenetic protein 1	649	BMP1	NM_001199	-0.458333	4.19333	4.65167
chromosome 1 open reading frame 156	92342	C1orf156	NM_033418	1.53167	6.14	4.60833
isoamyl acetate-hydrolyzing esterase 1 homolog (S. cerevisiae)	285148	IAH1	XM_209490	0.208333	4.79	4.58167
WD repeat domain 92	116143	WDR92	NM_138458	-0.501667	4.01667	4.51833
transmembrane protein 79	84283	TMEM79	NM_032323	-0.238333	4.23667	4.475
keratin associated protein 10-10	353333	KRTAP10-10	NM_181688	0.951667	5.38667	4.435
nuclear factor of kappa light polypeptide gene enhancer in B-cells inhibitor-like 2	4796	NFKBIL2	NM_013432	0.0616667	4.39333	4.33167
protein tyrosine phosphatase, receptor type, f polypeptide (PTPRF), interacting protein (liprin), alpha 3	8541	PPFIA3	NM_003660	0.595	4.84	4.245
homeobox A9	3205	HOXA9	NM_002142	1.18167	5.29333	4.11167
Notch homolog 3 (Drosophila)	4854	NOTCH3	NM_000435	-1.17833	2.84667	4.025
family with sequence similarity 105, member A	54491	FAM105A	NM_019018	0.565	4.52667	3.96167
zinc finger E-box binding homeobox 2	9839	ZEB2	NM_014795	0.651667	4.43667	3.785
polymerase (RNA) II (DNA directed) polypeptide H	5437	POLR2H	NM_006232	1.98167	5.70333	3.72167
TAF7 RNA polymerase II, TATA box binding protein (TBP)-associated factor, 55kDa	6879	TAF7	NM_005642	3.39167	7.05667	3.665
solute carrier family 9 (sodium/hydrogen exchanger), member 5	6553	SLC9A5	NM_004594	0.628333	4.28333	3.655
solute carrier family 16, member 11 (monocarboxylic acid transporter 11)	162515	SLC16A11	NM_153357	-0.578333	3.06667	3.645
nuclear factor (erythroid-derived 2)-like 2	4780	NFE2L2	NM_006164	0.425	3.96667	3.54167
pogo transposable element with ZNF domain	23126	POGZ	NM_015100	1.98833	5.48667	3.49833
chromosome 1 open reading frame 66	51093	C1orf66	NM_015997	0.601667	4.07667	3.475
potassium channel tetramerisation domain containing 3	51133	KCTD3	NM_016121	-1.175	2.15	3.325
DEAD (Asp-Glu-Ala-Asp) box polypeptide 21	9188	DDX21	NM_004728	1.53167	4.80667	3.275
monocyte to macrophage differentiation-associated 2	221938	MMD2	NM_198403	-0.715	2.49	3.205
receptor accessory protein 2	51308	REEP2	NM_016606	-0.741667	2.46	3.20167
solute carrier family 39 (zinc transporter), member 1	27173	SLC39A1	NM_014437	-1.19833	1.99	3.18833
TBC1 domain family, member 8B (with GRAM domain)	54885	TBC1D8B	NM_017752	-0.135	3.04667	3.18167
chromosome 19 open reading frame 25	148223	C19orf25	NM_152482	-0.398333	2.75	3.14833
tocopherol (alpha) transfer protein	7274	TTPA	NM_000370	0.725	3.79	3.065
NMDA receptor regulated 2	79664	NARG2	NM_024611	-0.221667	2.72	2.94167
family with sequence similarity 55, member B	120406	FAM55B	NM_182495	0.891667	3.79	2.89833
splA/ryanodine receptor domain and SOCS box containing 4	92369	SPSB4	NM_080862	0.371667	3.21333	2.84167
interleukin 28 receptor, alpha (interferon, lambda receptor)	163702	IL28RA	NM_170743	-0.641667	2.19333	2.835
SFT2 domain containing 2	375035	SFT2D2	NM_199344	-0.045	2.56667	2.61167
ribonuclease, RNase A family, 3 (eosinophil cationic protein)	6037	RNASE3	NM_002935	-0.545	1.96667	2.51167
G protein-coupled receptor 137	56834	GPR137	NM_020155	6.395	8.84	2.445
polymerase (DNA directed), epsilon 3 (p17 subunit)	54107	POLE3	NM_017443	-0.655	1.75667	2.41167
ring finger protein 19A	25897	RNF19A	NM_015435	2.575	4.97667	2.40167
ralA binding protein 1	10928	RALBP1	NM_006788	-0.115	2.09333	2.20833
neuropeptide Y receptor Y2	4887	NPY2R	NM_000910	-0.418333	1.35333	1.77167
neuropeptide Y receptor Y1	4886	NPY1R	NM_000909	0.901667	2.66667	1.765
synaptic Ras GTPase activating protein 1 homolog (rat)	8831	SYNGAP1	NM_006772	0.641667	2.33	1.68833
glutamate receptor, metabotropic 3	2913	GRM3	NM_000840	-1.10167	0.44	1.54167
solute carrier family 38, member 2	54407	SLC38A2	NM_018976	1.75833	3.20667	1.44833
NudC domain containing 2	134492	NUDCD2	NM_145266	0.111667	1.42333	1.31167
arginyl aminopeptidase (aminopeptidase B)-like 1	57140	RNPEPL1	NM_018226	0.215	1.51	1.295
PLAC8-like 1	153770	PLAC8L1	XM_087761	-0.445	0.833333	1.27833
transmembrane protein 60	85025	TMEM60	NM_032936	-1.085	0.02	1.105
UHRF1 (ICBP90) binding protein 1	54887	UHRF1BP1	NM_017754	4.01167	5.01	0.998333
interleukin 1 receptor-like 2	8808	IL1RL2	NM_003854	-0.741667	0.07	0.811667
actinin, alpha 2	88	ACTN2	NM_001103	0.248333	1.05	0.801667
karyopherin alpha 4 (importin alpha 3)	3840	KPNA4	NM_002268	-1.64167	-0.956667	0.685
cirrhosis, autosomal recessive 1A (cirhin)	84916	CIRH1A	NM_032830	6.155	6.82333	0.668333
golgi autoantigen, golgin subfamily a, 8A	23015	GOLGA8A	NM_015003	-1.24167	-0.713333	0.528333
germ cell-less homolog 1 (Drosophila)	64395	GMCL1	NM_178439	0.0283333	0.43	0.401667
phosphatidic acid phosphatase type 2 domain containing 1B	84513	PPAPDC1B	NM_032483	0.798333	1.07333	0.275
alpha-1-B glycoprotein	1	A1BG	NM_130786	0.548333	-0.0666667	-0.615
exoribonuclease 1	90459	ERI1	NM_153332	-0.688333	-1.97	-1.28167
MAD2 mitotic arrest deficient-like 1 (yeast)	4085	MAD2L1	NM_002358	-2.685	-4.00333	-1.31833
glucosaminyl (N-acetyl) transferase 4, core 2 (beta-1,6-N-acetylglucosaminyltransferase)	51301	GCNT4	NM_016591	1.115	-0.26	-1.375
ribosomal protein SA	3921	RPSA	NM_002295	9.82833	7.41333	-2.415
UDP glucuronosyltransferase 1 family, polypeptide A5	54579	UGT1A5	NM_019078	0.461667	-1.96667	-2.42833
B-cell CLL/lymphoma 6, member B (zinc finger protein)	255877	BCL6B	NM_181844	2.905	0.376667	-2.52833
chromosome 1 open reading frame 80	64853	C1orf80	NM_022831	13.8517	10.7467	-3.105
non-SMC condensin I complex, subunit D2	9918	NCAPD2	NM_014865	3.875	-1.66667	-5.54167
chromosome 4 open reading frame 21	55345	C4orf21	NM_018392	41.285	33.9867	-7.29833
NDC80 homolog, kinetochore complex component (S. cerevisiae)	10403	NDC80	NM_006101	29.1483	18.3167	-10.8317
nucleolar protein 11	25926	NOL11	NM_015462	12.9817	-1.86333	-14.845
chromosome 13 open reading frame 15	28984	C13orf15	NM_014059	15.635	-0.19	-15.825

## Sheet: Hitlist and deconvolution
Gene Name	Entrez Gene ID	Entrez Gene Symbol	Genbank Accession Numbers	Normalized MI Parental	Normalized MI EICs	EICs MI - Parental MI	#siRNA scored >2x SD siGAPDH
kinesin family member 15	56992	KIF15	NM_020242	-0.388333	44.2033	44.5917	4
aurora kinase A	6790	AURKA	NM_198437; NM_003600	27.8783	32.7933	4.92	4
insulin-like growth factor binding protein 2, 36kDa	3485	IGFBP2	NM_000597	4.58833	29.6933	25.105	3
jumonji domain containing 6	23210	JMJD6	NM_015167	5.58833	27.1967	21.6083	3
kinesin family member 2C	11004	KIF2C	NM_006845	0.518333	20.42	19.9017	3
ubiquitin specific peptidase 39	10713	USP39	NM_006590	7.37833	20.99	13.6117	3
G protein-coupled receptor 17	2840	GPR17	NM_005291	3.965	17.05	13.085	3
kinesin family member 18B	146909	KIF18B	XM_085634	-0.661667	29.89	30.5517	2
cytochrome b, ascorbate dependent 3	220002	CYBASC3	NM_153611	2.905	41.2733	38.3683	2
integrin, alpha 7	3679	ITGA7	NM_002206	1.38833	29.4833	28.095	2
translocase of outer mitochondrial membrane 22 homolog (yeast)	56993	TOMM22	NM_020243	2.405	28.1467	25.7417	2
colony stimulating factor 2 receptor, beta, low-affinity (granulocyte-macrophage)	1439	CSF2RB	NM_000395	3.63833	25.0533	21.415	2
protein tyrosine phosphatase, receptor type, J	5795	PTPRJ	NM_002843	0.345	18.8567	18.5117	2
dynamin 2	1785	DNM2	NM_004945	3.135	19.8433	16.7083	2
pre-B-cell leukemia homeobox 1	5087	PBX1	NM_002585	1.175	17.8733	16.6983	2
peroxiredoxin 6	9588	PRDX6	NM_004905	2.105	17.7	15.595	2
F-box and WD repeat domain containing 5	54461	FBXW5	NM_178225	1.99167	17.1967	15.205	2
tissue specific transplantation antigen P35B	7264	TSTA3	NM_003313	-0.581667	13.5033	14.085	2
cytochrome P450, family 11, subfamily B, polypeptide 2	1585	CYP11B2	NM_000498	0.465	13.6	13.135	2
ribosomal protein S6	6194	RPS6	NM_001010	1.685	14.59	12.905	2
gap junction protein, alpha 8, 50kDa	2703	GJA8	NM_005267	-0.425	11.7933	12.2183	2
cytochrome P450, family 11, subfamily B, polypeptide 1	1584	CYP11B1	NM_000497	-0.411667	11.42	11.8317	2
phospholipase A2, group IB (pancreas)	5319	PLA2G1B	NM_000928	4.22833	14.71	10.4817	2
protocadherin 11 Y-linked	83259	PCDH11Y	NM_032971	7.90167	47.73	39.8283	1
lactate dehydrogenase C	3948	LDHC	NM_002301	2.84833	41.1567	38.3083	1
zinc finger protein 134	7693	ZNF134	NM_003435	3.59833	31.3367	27.7383	1
similar to RIKEN cDNA 4632412N22 gene	165186	LOC165186	NM_199280	2.92833	28.78	25.8517	1
Not present	441581	LOC441581	NM_001080998	2.90833	27.69	24.7817	1
Not present	644997	LOC644997	XM_928065	-0.715	19.3933	20.1083	1
ficolin (collagen/fibrinogen domain containing) 3 (Hakata antigen)	8547	FCN3	NM_003665	17.8883	37.99	20.1017	1
WAP four-disulfide core domain 10B	280664	WFDC10B	NM_172131	2.46833	20.13	17.6617	1
fer-1-like 5 (C. elegans)	90342	FER1L5	XM_031009	-0.368333	17.0667	17.435	1
ring finger protein 26	79102	RNF26	NM_032015	1.135	18.0867	16.9517	1
Not present	440068	INCA	NM_001007232	0.558333	17.2733	16.715	1
tyrosine 3-monooxygenase/tryptophan 5-monooxygenase activation protein, zeta polypeptide	7534	YWHAZ	NM_003406	1.365	16.5933	15.2283	1
low density lipoprotein-related protein 12	29967	LRP12	NM_013437	-0.248333	14.2467	14.495	1
erythrocyte membrane protein band 4.1 like 4A	64097	EPB41L4A	NM_022140	-1.03833	13.3667	14.405	1
ankyrin repeat and zinc finger domain containing 1	55139	ANKZF1	NM_018089	4.40833	18.7133	14.305	1
7-dehydrocholesterol reductase	1717	DHCR7	NM_001360	-0.281667	12.7333	13.015	1
solute carrier family 12 (sodium/chloride transporters), member 3	6559	SLC12A3	NM_000339	8.34833	21.0667	12.7183	1
ubiquitin protein ligase E3 component n-recognin 5	51366	UBR5	NM_015902	13.2283	25.72	12.4917	1
endonuclease G-like 1	9941	ENDOGL1	NM_005107	-0.328333	11.8933	12.2217	1
CSE1 chromosome segregation 1-like (yeast)	1434	CSE1L	NM_001316	-0.535	11.6667	12.2017	1
Not present	401665	OR51T1	NM_001004759	6.20833	18.18	11.9717	1
sorting nexin 12	29934	SNX12	NM_013346	-0.328333	11.3033	11.6317	1
transmembrane protein 208	29100	TMEM208	NM_014187	-0.715	10.8367	11.5517	1
torsin A interacting protein 1	26092	TOR1AIP1	NM_015602	-1.02167	10.3867	11.4083	1
T-cell lymphoma invasion and metastasis 2	26230	TIAM2	AF120323	0.108333	11.3033	11.195	1
ankyrin 1, erythrocytic	286	ANK1	NM_000037	-0.025	11.1233	11.1483	1
cullin 5	8065	CUL5	NM_003478	2.54833	13.37	10.8217	1
contactin 2 (axonal)	6900	CNTN2	NM_005076	-0.148333	10.4667	10.615	1
KIAA1219	57148	KIAA1219	NM_020336	-1.26167	9.28667	10.5483	1
cholinergic receptor, nicotinic, gamma	1146	CHRNG	NM_005199	-0.0483333	10.4	10.4483	1
transcription elongation factor B (SIII), polypeptide 1 (15kDa, elongin C)	6921	TCEB1	NM_005648	1.655	11.91	10.255	1
cofilin 2 (muscle)	1073	CFL2	NM_021914	-1.32833	8.82667	10.155	1
interferon stimulated exonuclease gene 20kDa	3669	ISG20	NM_002201	-0.251667	9.82	10.0717	1
regulator of G-protein signaling 13	6003	RGS13	NM_002927	-0.301667	9.71667	10.0183	1
kinesin family member 25	3834	KIF25	NM_005355	0.268333	6.13667	-5.86833	1
chondroitin sulfate N-acetylgalactosaminyltransferase 1	55790	CSGALNACT1	NM_018371	0.791667	46.7733	45.9817	0
cytidine monophosphate (UMP-CMP) kinase 1, cytosolic	51727	CMPK1	NM_016308	0.955	25.9533	24.9983	0
cadherin-like 26	60437	CDH26	NM_021810	0.925	23.86	22.935	0
thyroid adenoma associated	63892	THADA	NM_022065	-0.105	20.91	21.015	0
proteoglycan 3	10394	PRG3	NM_006093	3.295	24.0567	20.7617	0
pelota homolog (Drosophila)	53918	PELO	NM_015946	-1.085	16.05	17.135	0
solute carrier family 22 (organic anion/urate transporter), member 11	55867	SLC22A11	NM_018484	-0.525	16.51	17.035	0
polymerase (DNA directed), beta	5423	POLB	NM_002690	-0.158333	15.2067	15.365	0
ubiquitin-conjugating enzyme E2F (putative)	140739	UBE2F	NM_080678	-0.448333	14.2767	14.725	0
leucine rich repeat containing 45	201255	LRRC45	NM_144999	2.69167	17.37	14.6783	0
zinc finger, AN1-type domain 5	7763	ZFAND5	NM_006007	0.581667	14.42	13.8383	0
taste receptor, type 2, member 4	50832	TAS2R4	NM_016944	-0.311667	12.99	13.3017	0
WAP, follistatin/kazal, immunoglobulin, kunitz and netrin domain containing 1	117166	WFIKKN1	NM_053284	1.395	14.28	12.885	0
lin-54 homolog (C. elegans)	132660	LIN54	NM_194282	4.275	17.0433	12.7683	0
ligand of numb-protein X 2	222484	LNX2	NM_153371	0.428333	12.94	12.5117	0
heparan sulfate (glucosamine) 3-O-sulfotransferase 3B1	9953	HS3ST3B1	NM_006041	-0.551667	11.7133	12.265	0
chromosome 13 open reading frame 34	79866	C13orf34	NM_024808	7.795	19.9633	12.1683	0
DNA (cytosine-5-)-methyltransferase 3 beta	1789	DNMT3B	NM_006892	-0.288333	11.71	11.9983	0
coiled-coil domain containing 52	152185	CCDC52	NM_144718	1.78167	13.4867	11.705	0
peroxiredoxin 3	10935	PRDX3	NM_006793	-0.748333	10.0667	10.815	0
aristaless-like homeobox 3	257	ALX3	NM_006492	1.495	12.28	10.785	0
transmembrane protein 59-like	25789	TMEM59L	NM_012109	-0.915	9.69333	10.6083	0
cytochrome b-245, beta polypeptide (chronic granulomatous disease)	1536	CYBB	NM_000397	0.565	10.7767	10.2117	0
